# Supplementary material for: 7H-1-Benzofuro[2,3-b]carbazole
Source: Acta Crystallogr Sect E Struct Rep Online. 2011 Sep 30;67(Pt 10):o2797. doi: 10.1107/S1600536811039018 (PMC3201223; doi:10.1107/S1600536811039018)
Supplement: Supplementary file 1 [file e-67-o2797-sup1.cif]

##############################################################################
#                                                                            #
# This CIF contains the data in a paper accepted for publication in          #
# Acta Crystallographica Section E. It conforms to the requirements of       #
# Notes for Authors for Acta Crystallographica Section E, and has been       #
# peer reviewed under the auspices of the IUCr Commission on Journals.       #
#                                                                            #
# Full details of the Crystallographic Information File format               #
# are given in the paper "The Crystallographic Information File (CIF):       #
# a New Standard Archive File for Crystallography" by S. R. Hall, F. H.      #
# Allen and I. D. Brown [Acta Cryst. (1991), A47, 655-685].                  #
#                                                                            #
# The current version of the core CIF dictionary is obtainable from          #
# ftp://ftp.iucr.org/pub/cif_core.dic.                                       #
#                                                                            #
# Software is freely available for graphical display of the structure(s)     #
# in this CIF. For information consult the CIF software page                 #
# http://www.iucr.org/resources/cif/software.                                #
#                                                                            #
# This file may be used for bona fide research purposes within the           #
# scientific community so long as proper attribution is given to the journal # 
# article from which it was obtained.                                        #
#                                                                            #
##############################################################################
data_global
_audit_creation_method     SHELXL97
_journal_date_recd_electronic     2011-09-10
_journal_date_accepted     2011-09-22
_journal_name_full     'Acta Crystallographica, Section E'
_journal_year     2011
_journal_volume     67
_journal_issue     10
_journal_page_first     o2797
_journal_page_last     o2797
_journal_paper_category     QO
_journal_coeditor_code     VM2122
loop_
    _publ_contact_author_name
    _publ_contact_author_address
    _publ_contact_author_email
    'G. Chakkaravarthi'
;
Department of Physics
CPCL Polytechnic College
Chennai 600 068
India
;
 chakkaravarthi_2005@yahoo.com
    'V. Manivannan'
;
Centre for Research and Development
PRIST University
Vallam
Thanjavur 613 403
Tamil Nadu
India
;
 crystallography2010@gmail.com
_publ_contact_author_fax     ?
_publ_contact_author_phone     '09940334668'
_publ_section_title
;
7<i>H</i>-1-Benzofuro[2,3-<i>b</i>]carbazole
;
loop_
    _publ_author_name
    _publ_author_address
    'R. Panchatcharam'
;
Centre for Research and Development
PRIST University
Vallam
Thanjavur 613 403
Tamil Nadu
India
;
    'V. Dhayalan'
;
Department of Organic Chemistry
University of Madras
Guindy Campus, Chennai 600 025
India
;
    'A. K. Mohanakrishnan'
;
Department of Organic Chemistry
University of Madras
Guindy Campus, Chennai 600 025
India
;
    'G. Chakkaravarthi'
;
Department of Physics
CPCL Polytechnic College
Chennai 600 068
India
;
    'V. Manivannan'
;
Centre for Research and Development
PRIST University
Vallam
Thanjavur 613 403
Tamil Nadu
India
;
_publ_section_synopsis     .
data_I
_audit_creation_method     SHELXL-97
_chemical_name_systematic
;
7<i>H</i>-1-Benzofuro[2,3-<i>b</i>]carbazole
;
_chemical_name_common     ?
_chemical_formula_moiety     'C18 H11 N O'
_chemical_formula_sum     'C18 H11 N O'
_chemical_formula_iupac     'C18 H11 N O'
_chemical_formula_weight     257.28
_chemical_melting_point     ?
_symmetry_cell_setting     orthorhombic
_symmetry_space_group_name_H-M     'P c a 21'
_symmetry_space_group_name_Hall     'P 2c -2ac'
loop_
    _symmetry_equiv_pos_as_xyz
    'x, y, z'
    '-x, -y, z+1/2'
    '-x+1/2, y, z+1/2'
    'x+1/2, -y, z'
_cell_length_a     26.087(3)
_cell_length_b     5.9585(8)
_cell_length_c     7.8146(10)
_cell_angle_alpha     90.00
_cell_angle_beta     90.00
_cell_angle_gamma     90.00
_cell_volume     1214.7(3)
_cell_formula_units_Z     4
_cell_measurement_reflns_used     2246
_cell_measurement_theta_min     1.6
_cell_measurement_theta_max     28.3
_cell_measurement_temperature     295(2)
_exptl_crystal_description     block
_exptl_crystal_colour     colourless
_exptl_crystal_size_max     0.24
_exptl_crystal_size_mid     0.22
_exptl_crystal_size_min     0.20
_exptl_crystal_density_diffrn     1.407
_exptl_crystal_density_meas     ?
_exptl_crystal_density_method     'not measured'
_exptl_crystal_F_000     536
_exptl_absorpt_coefficient_mu     0.088
_exptl_absorpt_correction_type     multi-scan
_exptl_absorpt_process_details     '(SADABS; Sheldrick, 1996)'
_exptl_absorpt_correction_T_min     0.9793
_exptl_absorpt_correction_T_max     0.9827
_exptl_special_details     ?
_diffrn_ambient_temperature     295(2)
_diffrn_radiation_type     MoK\a
_diffrn_radiation_wavelength     0.71073
_diffrn_radiation_source     'fine-focus sealed tube'
_diffrn_radiation_monochromator     graphite
_diffrn_measurement_device_type     'Bruker Kappa APEXII'
_diffrn_measurement_method     '\w and \f'
_diffrn_detector_area_resol_mean     ?
_diffrn_reflns_number     6591
_diffrn_reflns_av_R_equivalents     0.0215
_diffrn_reflns_av_sigmaI/netI     0.0265
_diffrn_reflns_theta_min     1.56
_diffrn_reflns_theta_max     28.29
_diffrn_reflns_theta_full     28.29
_diffrn_measured_fraction_theta_max     0.999
_diffrn_measured_fraction_theta_full     0.999
_diffrn_reflns_limit_h_min     -33
_diffrn_reflns_limit_h_max     34
_diffrn_reflns_limit_k_min     -7
_diffrn_reflns_limit_k_max     7
_diffrn_reflns_limit_l_min     -7
_diffrn_reflns_limit_l_max     10
_diffrn_standards_number     0
_diffrn_standards_interval_count     ?
_diffrn_standards_interval_time     0
_diffrn_standards_decay_%     ?
_refine_special_details     ?
_reflns_number_total     2700
_reflns_number_gt     2331
_reflns_threshold_expression     >2sigma(I)
_refine_ls_structure_factor_coef     Fsqd
_refine_ls_matrix_type     full
_refine_ls_R_factor_all     0.0411
_refine_ls_R_factor_gt     0.0333
_refine_ls_wR_factor_gt     0.0798
_refine_ls_wR_factor_ref     0.0842
_refine_ls_goodness_of_fit_ref     1.047
_refine_ls_restrained_S_all     1.047
_refine_ls_number_reflns     2700
_refine_ls_number_parameters     182
_refine_ls_number_restraints     0
_refine_ls_hydrogen_treatment     constr
_refine_ls_weighting_scheme     calc
_refine_ls_weighting_details
         'calc w=1/[\s^2^(Fo^2^)+(0.0437P)^2^+0.0541P] where P=(Fo^2^+2Fc^2^)/3'
_atom_sites_solution_hydrogens     geom
_atom_sites_solution_primary     direct
_atom_sites_solution_secondary     difmap
_refine_ls_shift/su_max     0.000
_refine_ls_shift/su_mean     0.000
_refine_diff_density_max     0.130
_refine_diff_density_min     -0.127
_refine_ls_extinction_method     SHELXL
_refine_ls_extinction_coef     0.0083(13)
_refine_ls_extinction_expression
                                  'Fc^*^=kFc[1+0.001xFc^2^\l^3^/sin(2\q)]^-1/4^'
_refine_ls_abs_structure_details     'Flack (1983), 1086 Friedel pairs'
_refine_ls_abs_structure_Flack     0.2(15)
loop_
    _atom_type_symbol
    _atom_type_description
    _atom_type_scat_dispersion_real
    _atom_type_scat_dispersion_imag
    _atom_type_scat_source
    'C' 'C' 0.0033 0.0016
                         'International Tables Vol C Tables 4.2.6.8 and 6.1.1.4'
    'H' 'H' 0.0000 0.0000
                         'International Tables Vol C Tables 4.2.6.8 and 6.1.1.4'
    'N' 'N' 0.0061 0.0033
                         'International Tables Vol C Tables 4.2.6.8 and 6.1.1.4'
    'O' 'O' 0.0106 0.0060
                         'International Tables Vol C Tables 4.2.6.8 and 6.1.1.4'
_computing_data_collection     'APEX2 (Bruker, 2004)'
_computing_cell_refinement     'SAINT (Bruker, 2004)'
_computing_data_reduction     'SAINT (Bruker, 2004)'
_computing_structure_solution     'SHELXS97 (Sheldrick, 2008)'
_computing_structure_refinement     'SHELXL97 (Sheldrick, 2008)'
_computing_molecular_graphics     'PLATON (Spek, 2009)'
_computing_publication_material     'SHELXL97 (Sheldrick, 2008)'
loop_
    _atom_site_type_symbol
    _atom_site_label
    _atom_site_fract_x
    _atom_site_fract_y
    _atom_site_fract_z
    _atom_site_U_iso_or_equiv
    _atom_site_adp_type
    _atom_site_calc_flag
    _atom_site_refinement_flags
    _atom_site_occupancy
    _atom_site_symmetry_multiplicity
    _atom_site_disorder_assembly
    _atom_site_disorder_group
    C C1 0.95422(6) 0.1951(2) 0.5133(2) 0.0412(3) Uani d . 1 1 . .
    C C2 0.90187(6) 0.2333(3) 0.5252(2) 0.0481(4) Uani d . 1 1 . .
    H H2 0.8802 0.1313 0.5790 0.058 Uiso calc R 1 1 . .
    C C3 0.88330(6) 0.4286(3) 0.4541(2) 0.0526(4) Uani d . 1 1 . .
    H H3 0.8484 0.4587 0.4602 0.063 Uiso calc R 1 1 . .
    C C4 0.91550(6) 0.5822(3) 0.3733(2) 0.0491(4) Uani d . 1 1 . .
    H H4 0.9017 0.7122 0.3262 0.059 Uiso calc R 1 1 . .
    C C5 0.96747(6) 0.5437(2) 0.3624(2) 0.0414(3) Uani d . 1 1 . .
    H H5 0.9889 0.6474 0.3093 0.050 Uiso calc R 1 1 . .
    C C6 0.98745(5) 0.3475(2) 0.43203(19) 0.0370(3) Uani d . 1 1 . .
    C C7 1.03818(5) 0.2503(2) 0.43841(19) 0.0366(3) Uani d . 1 1 . .
    C C8 1.08582(5) 0.3196(2) 0.37727(18) 0.0386(3) Uani d . 1 1 . .
    H H8 1.0899 0.4576 0.3233 0.046 Uiso calc R 1 1 . .
    C C9 1.12697(6) 0.1751(2) 0.4000(2) 0.0412(3) Uani d . 1 1 . .
    C C10 1.11930(6) -0.0328(2) 0.4815(2) 0.0439(4) Uani d . 1 1 . .
    C C11 1.07375(6) -0.1066(3) 0.5477(2) 0.0464(4) Uani d . 1 1 . .
    H H11 1.0703 -0.2431 0.6042 0.056 Uiso calc R 1 1 . .
    C C12 1.03323(6) 0.0405(2) 0.5230(2) 0.0403(3) Uani d . 1 1 . .
    C C13 1.18108(6) 0.1825(3) 0.3568(2) 0.0458(4) Uani d . 1 1 . .
    C C14 1.21349(6) 0.3394(3) 0.2832(2) 0.0525(4) Uani d . 1 1 . .
    H H14 1.2009 0.4763 0.2444 0.063 Uiso calc R 1 1 . .
    C C15 1.26512(6) 0.2873(4) 0.2688(3) 0.0617(5) Uani d . 1 1 . .
    H H15 1.2874 0.3903 0.2192 0.074 Uiso calc R 1 1 . .
    C C16 1.28401(7) 0.0836(4) 0.3275(3) 0.0666(6) Uani d . 1 1 . .
    H H16 1.3188 0.0533 0.3169 0.080 Uiso calc R 1 1 . .
    C C17 1.25258(7) -0.0744(3) 0.4009(2) 0.0624(5) Uani d . 1 1 . .
    H H17 1.2652 -0.2110 0.4403 0.075 Uiso calc R 1 1 . .
    C C18 1.20141(6) -0.0194(3) 0.4131(2) 0.0508(4) Uani d . 1 1 . .
    N N1 0.98259(5) 0.0150(2) 0.57102(18) 0.0443(3) Uani d . 1 1 . .
    H H1 0.9706 -0.0965 0.6283 0.053 Uiso calc R 1 1 . .
    O O1 1.16449(4) -0.15463(18) 0.48849(17) 0.0557(3) Uani d . 1 1 . .
loop_
    _atom_site_aniso_label
    _atom_site_aniso_U_11
    _atom_site_aniso_U_22
    _atom_site_aniso_U_33
    _atom_site_aniso_U_12
    _atom_site_aniso_U_13
    _atom_site_aniso_U_23
    C1 0.0493(8) 0.0409(7) 0.0336(8) -0.0090(6) -0.0002(7) -0.0032(6)
    C2 0.0450(8) 0.0557(9) 0.0434(9) -0.0134(7) 0.0036(7) -0.0009(8)
    C3 0.0419(8) 0.0659(11) 0.0501(10) -0.0015(7) 0.0016(7) -0.0052(8)
    C4 0.0511(8) 0.0487(8) 0.0474(10) 0.0039(7) -0.0041(8) -0.0009(8)
    C5 0.0470(7) 0.0383(7) 0.0389(8) -0.0052(6) -0.0007(7) -0.0001(6)
    C6 0.0421(7) 0.0381(7) 0.0309(7) -0.0070(5) -0.0014(6) -0.0026(6)
    C7 0.0472(7) 0.0313(6) 0.0312(7) -0.0050(6) -0.0010(6) -0.0018(6)
    C8 0.0453(7) 0.0350(7) 0.0354(8) -0.0054(6) 0.0002(6) 0.0013(6)
    C9 0.0446(7) 0.0402(7) 0.0387(9) -0.0026(6) -0.0001(6) -0.0059(6)
    C10 0.0506(8) 0.0386(7) 0.0425(9) 0.0033(6) -0.0040(7) -0.0048(6)
    C11 0.0596(9) 0.0343(7) 0.0452(9) -0.0023(6) -0.0016(7) 0.0021(7)
    C12 0.0513(8) 0.0347(7) 0.0349(8) -0.0080(6) -0.0018(6) -0.0020(6)
    C13 0.0454(8) 0.0519(9) 0.0402(9) -0.0008(7) -0.0024(7) -0.0100(7)
    C14 0.0483(9) 0.0633(10) 0.0459(10) -0.0072(7) -0.0015(8) -0.0075(8)
    C15 0.0482(9) 0.0839(13) 0.0529(12) -0.0106(9) 0.0043(9) -0.0151(10)
    C16 0.0451(9) 0.0932(15) 0.0616(13) 0.0072(10) 0.0007(8) -0.0240(11)
    C17 0.0550(9) 0.0677(10) 0.0645(14) 0.0147(9) -0.0031(9) -0.0143(10)
    C18 0.0500(8) 0.0540(9) 0.0485(11) 0.0034(7) -0.0025(7) -0.0109(8)
    N1 0.0505(7) 0.0391(6) 0.0432(8) -0.0106(5) 0.0034(6) 0.0053(6)
    O1 0.0558(6) 0.0471(6) 0.0643(9) 0.0090(5) -0.0031(6) -0.0019(5)
_geom_special_details     ?
loop_
    _geom_bond_atom_site_label_1
    _geom_bond_atom_site_label_2
    _geom_bond_site_symmetry_2
    _geom_bond_distance
    _geom_bond_publ_flag
    C1 N1 . 1.380(2) ?
    C1 C2 . 1.388(2) ?
    C1 C6 . 1.407(2) ?
    C2 C3 . 1.377(2) ?
    C2 H2 . 0.9300 ?
    C3 C4 . 1.394(2) ?
    C3 H3 . 0.9300 ?
    C4 C5 . 1.378(2) ?
    C4 H4 . 0.9300 ?
    C5 C6 . 1.391(2) ?
    C5 H5 . 0.9300 ?
    C6 C7 . 1.445(2) ?
    C7 C8 . 1.3940(19) ?
    C7 C12 . 1.4202(19) ?
    C8 C9 . 1.388(2) ?
    C8 H8 . 0.9300 ?
    C9 C10 . 1.407(2) ?
    C9 C13 . 1.452(2) ?
    C10 C11 . 1.369(2) ?
    C10 O1 . 1.3856(18) ?
    C11 C12 . 1.387(2) ?
    C11 H11 . 0.9300 ?
    C12 N1 . 1.3817(19) ?
    C13 C14 . 1.385(2) ?
    C13 C18 . 1.386(2) ?
    C14 C15 . 1.387(2) ?
    C14 H14 . 0.9300 ?
    C15 C16 . 1.388(3) ?
    C15 H15 . 0.9300 ?
    C16 C17 . 1.374(3) ?
    C16 H16 . 0.9300 ?
    C17 C18 . 1.378(2) ?
    C17 H17 . 0.9300 ?
    C18 O1 . 1.387(2) ?
    N1 H1 . 0.8600 ?
loop_
    _geom_angle_atom_site_label_1
    _geom_angle_atom_site_label_2
    _geom_angle_atom_site_label_3
    _geom_angle_site_symmetry_1
    _geom_angle_site_symmetry_3
    _geom_angle
    _geom_angle_publ_flag
    N1 C1 C2 . . 129.30(14) ?
    N1 C1 C6 . . 108.61(13) ?
    C2 C1 C6 . . 122.09(14) ?
    C3 C2 C1 . . 117.21(15) ?
    C3 C2 H2 . . 121.4 ?
    C1 C2 H2 . . 121.4 ?
    C2 C3 C4 . . 121.72(15) ?
    C2 C3 H3 . . 119.1 ?
    C4 C3 H3 . . 119.1 ?
    C5 C4 C3 . . 120.78(15) ?
    C5 C4 H4 . . 119.6 ?
    C3 C4 H4 . . 119.6 ?
    C4 C5 C6 . . 118.98(14) ?
    C4 C5 H5 . . 120.5 ?
    C6 C5 H5 . . 120.5 ?
    C5 C6 C1 . . 119.21(13) ?
    C5 C6 C7 . . 133.90(13) ?
    C1 C6 C7 . . 106.87(13) ?
    C8 C7 C12 . . 120.09(13) ?
    C8 C7 C6 . . 133.30(13) ?
    C12 C7 C6 . . 106.59(12) ?
    C9 C8 C7 . . 117.52(12) ?
    C9 C8 H8 . . 121.2 ?
    C7 C8 H8 . . 121.2 ?
    C8 C9 C10 . . 119.61(13) ?
    C8 C9 C13 . . 134.72(14) ?
    C10 C9 C13 . . 105.67(13) ?
    C11 C10 O1 . . 123.74(14) ?
    C11 C10 C9 . . 125.27(14) ?
    O1 C10 C9 . . 110.99(13) ?
    C10 C11 C12 . . 113.97(14) ?
    C10 C11 H11 . . 123.0 ?
    C12 C11 H11 . . 123.0 ?
    N1 C12 C11 . . 128.43(13) ?
    N1 C12 C7 . . 108.07(13) ?
    C11 C12 C7 . . 123.50(14) ?
    C14 C13 C18 . . 118.94(15) ?
    C14 C13 C9 . . 135.24(15) ?
    C18 C13 C9 . . 105.78(14) ?
    C13 C14 C15 . . 118.36(17) ?
    C13 C14 H14 . . 120.8 ?
    C15 C14 H14 . . 120.8 ?
    C14 C15 C16 . . 120.92(18) ?
    C14 C15 H15 . . 119.5 ?
    C16 C15 H15 . . 119.5 ?
    C17 C16 C15 . . 121.69(16) ?
    C17 C16 H16 . . 119.2 ?
    C15 C16 H16 . . 119.2 ?
    C16 C17 C18 . . 116.36(18) ?
    C16 C17 H17 . . 121.8 ?
    C18 C17 H17 . . 121.8 ?
    C17 C18 C13 . . 123.72(17) ?
    C17 C18 O1 . . 124.33(16) ?
    C13 C18 O1 . . 111.91(14) ?
    C1 N1 C12 . . 109.77(12) ?
    C1 N1 H1 . . 125.1 ?
    C12 N1 H1 . . 125.1 ?
    C10 O1 C18 . . 105.64(12) ?
loop_
    _geom_torsion_atom_site_label_1
    _geom_torsion_atom_site_label_2
    _geom_torsion_atom_site_label_3
    _geom_torsion_atom_site_label_4
    _geom_torsion_site_symmetry_1
    _geom_torsion_site_symmetry_2
    _geom_torsion_site_symmetry_3
    _geom_torsion_site_symmetry_4
    _geom_torsion
    _geom_torsion_publ_flag
    N1 C1 C2 C3 . . . . -179.31(16) ?
    C6 C1 C2 C3 . . . . -0.1(2) ?
    C1 C2 C3 C4 . . . . 0.0(3) ?
    C2 C3 C4 C5 . . . . -0.3(3) ?
    C3 C4 C5 C6 . . . . 0.6(2) ?
    C4 C5 C6 C1 . . . . -0.7(2) ?
    C4 C5 C6 C7 . . . . 177.28(15) ?
    N1 C1 C6 C5 . . . . 179.83(13) ?
    C2 C1 C6 C5 . . . . 0.5(2) ?
    N1 C1 C6 C7 . . . . 1.33(16) ?
    C2 C1 C6 C7 . . . . -178.01(15) ?
    C5 C6 C7 C8 . . . . 0.4(3) ?
    C1 C6 C7 C8 . . . . 178.59(16) ?
    C5 C6 C7 C12 . . . . -177.74(17) ?
    C1 C6 C7 C12 . . . . 0.44(16) ?
    C12 C7 C8 C9 . . . . 1.1(2) ?
    C6 C7 C8 C9 . . . . -176.87(15) ?
    C7 C8 C9 C10 . . . . 0.3(2) ?
    C7 C8 C9 C13 . . . . 179.98(16) ?
    C8 C9 C10 C11 . . . . -2.1(2) ?
    C13 C9 C10 C11 . . . . 178.14(16) ?
    C8 C9 C10 O1 . . . . 178.64(14) ?
    C13 C9 C10 O1 . . . . -1.11(17) ?
    O1 C10 C11 C12 . . . . -178.66(15) ?
    C9 C10 C11 C12 . . . . 2.2(2) ?
    C10 C11 C12 N1 . . . . 178.80(15) ?
    C10 C11 C12 C7 . . . . -0.6(2) ?
    C8 C7 C12 N1 . . . . 179.51(13) ?
    C6 C7 C12 N1 . . . . -2.04(16) ?
    C8 C7 C12 C11 . . . . -1.0(2) ?
    C6 C7 C12 C11 . . . . 177.49(15) ?
    C8 C9 C13 C14 . . . . 3.5(3) ?
    C10 C9 C13 C14 . . . . -176.81(17) ?
    C8 C9 C13 C18 . . . . -179.06(17) ?
    C10 C9 C13 C18 . . . . 0.64(18) ?
    C18 C13 C14 C15 . . . . 0.1(2) ?
    C9 C13 C14 C15 . . . . 177.25(18) ?
    C13 C14 C15 C16 . . . . -0.4(3) ?
    C14 C15 C16 C17 . . . . 0.4(3) ?
    C15 C16 C17 C18 . . . . 0.0(3) ?
    C16 C17 C18 C13 . . . . -0.3(3) ?
    C16 C17 C18 O1 . . . . -177.71(17) ?
    C14 C13 C18 C17 . . . . 0.3(3) ?
    C9 C13 C18 C17 . . . . -177.67(16) ?
    C14 C13 C18 O1 . . . . 177.98(13) ?
    C9 C13 C18 O1 . . . . 0.04(19) ?
    C2 C1 N1 C12 . . . . 176.60(17) ?
    C6 C1 N1 C12 . . . . -2.68(17) ?
    C11 C12 N1 C1 . . . . -176.56(16) ?
    C7 C12 N1 C1 . . . . 2.94(17) ?
    C11 C10 O1 C18 . . . . -178.14(15) ?
    C9 C10 O1 C18 . . . . 1.13(17) ?
    C17 C18 O1 C10 . . . . 176.98(17) ?
    C13 C18 O1 C10 . . . . -0.71(18) ?
loop_
    _geom_hbond_atom_site_label_D
    _geom_hbond_atom_site_label_H
    _geom_hbond_atom_site_label_A
    _geom_hbond_site_symmetry_A
    _geom_hbond_distance_DH
    _geom_hbond_distance_HA
    _geom_hbond_distance_DA
    _geom_hbond_angle_DHA
    _geom_hbond_publ_flag
    N1 H1 Cg4 2_755 0.86 2.91 3.530(2) 130 y
    C5 H5 Cg2 2_764 0.93 2.70 3.449(2) 138 y
    C11 H11 Cg3 2_755 0.93 2.79 3.526(2) 137 y
_iucr_refine_instructions_details
;
TITL I in Pca2(1)
CELL  0.71073  26.0866   5.9585   7.8146   90.000   90.000   90.000
ZERR     4.00   0.0032   0.0008   0.0010    0.000    0.000    0.000
LATT  -1
SYMM  - X, - Y, 1/2 + Z
SYMM  1/2 - X,   Y, 1/2 + Z
SYMM  1/2 + X, - Y,   Z
SFAC  C    H    N    O
UNIT  72   44   4    4
MERG   2
FMAP   2
PLAN   25
L.S.   4
ACTA
CONF
BOND $H
SIZE 0.20 0.22 0.24
TEMP 22
WGHT    0.043700    0.054100
EXTI    0.008335
FVAR       0.17454
C1    1    0.954218    0.195136    0.513256    11.00000    0.04928    0.04088 =
         0.03356   -0.00317   -0.00023   -0.00904
C2    1    0.901869    0.233320    0.525245    11.00000    0.04504    0.05574 =
         0.04337   -0.00095    0.00360   -0.01338
AFIX  43
H2    2    0.880224    0.131329    0.579046    11.00000   -1.20000
AFIX   0
C3    1    0.883303    0.428593    0.454131    11.00000    0.04188    0.06590 =
         0.05012   -0.00516    0.00163   -0.00154
AFIX  43
H3    2    0.848370    0.458708    0.460210    11.00000   -1.20000
AFIX   0
C4    1    0.915496    0.582214    0.373310    11.00000    0.05106    0.04873 =
         0.04737   -0.00089   -0.00407    0.00391
AFIX  43
H4    2    0.901732    0.712248    0.326180    11.00000   -1.20000
AFIX   0
C5    1    0.967469    0.543743    0.362399    11.00000    0.04701    0.03832 =
         0.03890   -0.00006   -0.00073   -0.00518
AFIX  43
H5    2    0.988863    0.647372    0.309306    11.00000   -1.20000
AFIX   0
C6    1    0.987452    0.347489    0.432025    11.00000    0.04214    0.03813 =
         0.03087   -0.00265   -0.00136   -0.00700
C7    1    1.038177    0.250319    0.438408    11.00000    0.04716    0.03132 =
         0.03121   -0.00176   -0.00104   -0.00498
C8    1    1.085816    0.319614    0.377272    11.00000    0.04530    0.03502 =
         0.03540    0.00126    0.00020   -0.00541
AFIX  43
H8    2    1.089867    0.457578    0.323291    11.00000   -1.20000
AFIX   0
C9    1    1.126971    0.175075    0.399953    11.00000    0.04462    0.04023 =
         0.03871   -0.00591   -0.00008   -0.00264
C10   1    1.119302   -0.032781    0.481480    11.00000    0.05058    0.03864 =
         0.04251   -0.00481   -0.00403    0.00327
C11   1    1.073752   -0.106595    0.547682    11.00000    0.05958    0.03426 =
         0.04522    0.00213   -0.00155   -0.00234
AFIX  43
H11   2    1.070289   -0.243137    0.604165    11.00000   -1.20000
AFIX   0
C12   1    1.033229    0.040464    0.522984    11.00000    0.05127    0.03471 =
         0.03488   -0.00200   -0.00178   -0.00805
C13   1    1.181083    0.182477    0.356802    11.00000    0.04544    0.05193 =
         0.04016   -0.01002   -0.00238   -0.00077
C14   1    1.213485    0.339414    0.283217    11.00000    0.04828    0.06330 =
         0.04590   -0.00747   -0.00151   -0.00723
AFIX  43
H14   2    1.200920    0.476328    0.244419    11.00000   -1.20000
AFIX   0
C15   1    1.265120    0.287290    0.268844    11.00000    0.04818    0.08388 =
         0.05294   -0.01515    0.00425   -0.01065
AFIX  43
H15   2    1.287400    0.390272    0.219189    11.00000   -1.20000
AFIX   0
C16   1    1.284006    0.083618    0.327521    11.00000    0.04515    0.09320 =
         0.06156   -0.02397    0.00069    0.00723
AFIX  43
H16   2    1.318831    0.053295    0.316879    11.00000   -1.20000
AFIX   0
C17   1    1.252576   -0.074383    0.400933    11.00000    0.05499    0.06773 =
         0.06448   -0.01432   -0.00306    0.01473
AFIX  43
H17   2    1.265157   -0.210997    0.440286    11.00000   -1.20000
AFIX   0
C18   1    1.201412   -0.019417    0.413071    11.00000    0.05001    0.05402 =
         0.04849   -0.01091   -0.00249    0.00344
N1    3    0.982591    0.014952    0.571019    11.00000    0.05054    0.03907 =
         0.04317    0.00529    0.00345   -0.01057
AFIX  43
H1    2    0.970563   -0.096467    0.628304    11.00000   -1.20000
AFIX   0
O1    4    1.164492   -0.154627    0.488488    11.00000    0.05579    0.04715 =
         0.06426   -0.00189   -0.00314    0.00898
HKLF    4
REM  PANDAY2 in Pca2(1)
REM R1 =  0.0333 for   2331 Fo > 4sig(Fo)  and  0.0411 for all   2700 data
REM    182 parameters refined using      0 restraints
END
WGHT      0.0437      0.0541
REM Highest difference peak  0.130,  deepest hole -0.127,  1-sigma level  0.026
Q1    1   1.1078  0.2197  0.3440  11.00000  0.05    0.13
Q2    1   0.9695  0.2992  0.5031  11.00000  0.05    0.13
Q3    1   1.1094  0.2783  0.4406  11.00000  0.05    0.13
Q4    1   0.9676  0.2572  0.4474  11.00000  0.05    0.13
Q5    1   1.0126  0.2779  0.3834  11.00000  0.05    0.13
Q6    1   1.0374  0.1587  0.4871  11.00000  0.05    0.13
Q7    1   1.1977  0.1198  0.4281  11.00000  0.05    0.12
Q8    1   1.0170  0.3467  0.4694  11.00000  0.05    0.12
Q9    1   1.1885  0.0481  0.3290  11.00000  0.05    0.12
Q10   1   1.1010 -0.0481  0.5726  11.00000  0.05    0.12
Q11   1   0.9314  0.2541  0.5744  11.00000  0.05    0.12
Q12   1   1.1513  0.1888  0.3119  11.00000  0.05    0.11
Q13   1   1.0471 -0.0707  0.4915  11.00000  0.05    0.11
Q14   1   1.1526  0.2234  0.4092  11.00000  0.05    0.11
Q15   1   0.9299  0.1886  0.4600  11.00000  0.05    0.11
Q16   1   1.1200  0.0444  0.3908  11.00000  0.05    0.11
Q17   1   1.1289  0.1111  0.4978  11.00000  0.05    0.11
Q18   1   1.0615  0.3197  0.4586  11.00000  0.05    0.10
Q19   1   1.0957 -0.0978  0.4529  11.00000  0.05    0.10
Q20   1   1.1979  0.2803  0.3809  11.00000  0.05    0.10
Q21   1   1.0577  0.2458  0.3559  11.00000  0.05    0.10
Q22   1   0.9830  0.4730  0.4467  11.00000  0.05    0.10
Q23   1   1.2213 -0.0640  0.3429  11.00000  0.05    0.10
Q24   1   0.9712  0.4048  0.3583  11.00000  0.05    0.10
Q25   1   0.9382  0.5234  0.2912  11.00000  0.05    0.09
;
