# Supplementary material for: 7H-1-Benzofuro[2,3-b]carbazole
Source: Acta Crystallogr Sect E Struct Rep Online. 2011 Sep 30;67(Pt 10):o2797. doi: 10.1107/S1600536811039018 (PMC3201223; doi:10.1107/S1600536811039018)
Supplement: Supplementary file 2 [file e-67-o2797-Isup2.hkl]

#
# h,k,l, Fc-squared, Fo-squared, sigma(Fo-squared) and status flag
#
data_I
_shelx_title ' PANDAY2 in Pca2(1)'
_shelx_refln_list_code          4
_shelx_F_calc_maximum      195.04
_exptl_crystal_F_000       536.00
_reflns_d_resolution_high  0.7499
 
loop_
 _symmetry_equiv_pos_as_xyz
 'x, y, z'
 '-x, -y, z+1/2'
 '-x+1/2, y, z+1/2'
 'x+1/2, -y, z'
 
_cell_length_a    26.0866
_cell_length_b     5.9585
_cell_length_c     7.8146
_cell_angle_alpha  90.000
_cell_angle_beta   90.000
_cell_angle_gamma  90.000
 
_shelx_F_squared_multiplier     1.000
 
loop_
 _refln_index_h
 _refln_index_k
 _refln_index_l
 _refln_F_squared_calc
 _refln_F_squared_meas
 _refln_F_squared_sigma
 _refln_observed_status
   1   3  -7       43.96       48.40      2.63 o
   2   3  -7        3.69        3.28      1.97 o
   3   3  -7        6.53        5.25      2.30 o
   4   3  -7      288.62      308.74      9.53 o
   5   3  -7      112.47      108.68      5.58 o
   6   3  -7       69.54       74.19      4.60 o
   7   3  -7        3.81        0.66      1.97 o
   8   3  -7       44.90       42.35      3.61 o
   9   3  -7       21.53       23.31      2.95 o
  10   3  -7       89.23      101.78      5.25 o
  11   3  -7       40.83       46.94      3.94 o
  12   3  -7       28.55       29.87      3.28 o
  13   3  -7        4.01        4.60      2.30 o
  14   3  -7       35.99       33.81      3.61 o
  15   3  -7        9.38       12.47      2.63 o
  16   3  -7        8.22       11.82      2.63 o
  17   3  -7        3.44        3.94      2.30 o
  18   3  -7       60.05       62.70      4.60 o
   1   4  -7        5.03        8.93      3.77 o
   2   4  -7       26.22       26.54      2.20 o
   3   4  -7        0.48        1.31      1.39 o
   4   4  -7       13.74       12.00      1.86 o
   5   4  -7       31.63       35.06      2.43 o
   6   4  -7       13.45       10.18      2.30 o
   7   4  -7        6.59        9.19      2.30 o
   8   4  -7       27.80       26.26      3.28 o
   9   4  -7        7.52        8.86      2.63 o
  10   4  -7        3.20        1.97      1.97 o
  11   4  -7        3.09        1.31      1.97 o
  12   4  -7        6.28        7.88      2.30 o
  13   4  -7        4.29        5.91      2.63 o
  14   4  -7        0.07       -0.66      1.97 o
  15   4  -7        9.74        7.22      2.63 o
  16   4  -7        4.57        1.64      2.30 o
  17   4  -7       25.33       31.51      3.61 o
  18   4  -7       15.19       18.38      3.28 o
   1   5  -7        7.76        8.67      3.94 o
   2   5  -7        7.89        6.40      1.86 o
   3   5  -7        8.74       13.71      2.13 o
   4   5  -7       26.93       26.50      3.12 o
   5   5  -7        8.94        9.97      4.10 o
   6   5  -7        1.80        1.59      2.79 o
   7   5  -7        1.50        3.77      1.62 o
   8   5  -7       14.56       14.77      2.95 o
   9   5  -7        7.36        5.58      2.63 o
  10   5  -7       18.78       21.34      3.28 o
  11   5  -7        3.16        9.85      2.63 o
  12   5  -7        5.60        5.25      2.63 o
  13   5  -7       16.29       17.07      3.28 o
   4   1  -6       70.35       75.18      3.61 o
   5   1  -6      177.91      182.59      5.91 o
   6   1  -6        8.91        6.89      1.64 o
   7   1  -6        3.34        5.25      1.64 o
   8   1  -6       15.66       16.74      1.97 o
   9   1  -6       37.57       33.81      2.63 o
  10   1  -6        1.61        1.97      1.31 o
  11   1  -6        5.27        6.56      1.64 o
  12   1  -6       17.20       18.38      2.30 o
   0   2  -6       46.95       37.75      2.95 o
   1   2  -6        8.41        7.03      1.16 o
   2   2  -6       33.59       36.18      2.09 o
   3   2  -6      406.33      399.33      7.78 o
   4   2  -6      502.23      491.86      9.30 o
   5   2  -6      210.12      206.75      4.99 o
   6   2  -6       33.14       33.48      2.95 o
   7   2  -6       51.11       50.56      3.61 o
   8   2  -6       50.37       53.84      3.61 o
   9   2  -6       48.99       47.93      3.61 o
  10   2  -6       93.82       91.27      4.60 o
  11   2  -6       11.76       13.46      2.30 o
  12   2  -6       54.37       54.50      3.61 o
  13   2  -6       24.86       28.56      2.95 o
  14   2  -6        0.48       -0.66      1.64 o
  15   2  -6       34.22       37.42      3.28 o
  16   2  -6       68.46       71.57      4.27 o
  17   2  -6       13.39       15.76      2.63 o
  18   2  -6       29.13       31.51      3.28 o
  19   2  -6       19.99       23.31      2.95 o
  20   2  -6       45.56       44.97      3.61 o
  21   2  -6        0.64        2.95      1.97 o
   0   3  -6      254.80      267.69      8.54 o
   1   3  -6       80.77       81.75      3.02 o
   2   3  -6        2.95        3.77      1.39 o
   3   3  -6       94.05       92.44      3.25 o
   4   3  -6      158.44      146.27      4.60 o
   5   3  -6      213.56      198.88      5.11 o
   6   3  -6       81.28       80.79      3.25 o
   7   3  -6       17.54       15.39      1.73 o
   8   3  -6       32.34       30.80      2.09 o
   9   3  -6       81.54       86.93      3.25 o
  10   3  -6        7.38        4.60      1.97 o
  11   3  -6       98.05       94.56      4.92 o
  12   3  -6       74.67       73.21      4.27 o
  13   3  -6       18.79       18.38      2.63 o
  14   3  -6        0.13        1.31      1.64 o
  15   3  -6        6.51        8.53      2.30 o
  16   3  -6       34.52       37.75      3.61 o
  17   3  -6       41.18       37.09      3.61 o
  18   3  -6        6.38        4.27      1.97 o
  19   3  -6       28.18       30.53      3.28 o
  20   3  -6       14.52       16.08      2.95 o
  21   3  -6       10.17       11.16      2.63 o
  22   3  -6        2.05        3.28      2.30 o
  23   3  -6        3.45        0.66      1.97 o
  24   3  -6        2.01        4.27      2.30 o
  25   3  -6        2.43       -0.33      2.30 o
   0   4  -6        1.34        5.58      2.30 o
   1   4  -6       59.91       62.21      3.02 o
   2   4  -6        5.93        2.63      1.39 o
   3   4  -6       16.44       18.72      1.86 o
   4   4  -6       32.90       35.37      2.95 o
   5   4  -6       19.33       17.16      3.12 o
   6   4  -6       54.63       57.42      2.79 o
   7   4  -6       21.40       24.58      2.63 o
   8   4  -6       27.86       28.34      2.79 o
   9   4  -6       20.92       19.39      1.86 o
  10   4  -6       16.09       18.29      1.86 o
  11   4  -6        2.80        2.95      1.39 o
  12   4  -6        3.56        3.61      1.97 o
  13   4  -6        1.19        3.28      1.97 o
  14   4  -6        2.20        0.66      1.64 o
  15   4  -6       12.44       14.77      2.63 o
  16   4  -6       21.79       24.62      3.28 o
  17   4  -6        2.62       -0.98      1.97 o
  18   4  -6        3.13        7.88      2.63 o
  19   4  -6       10.85       20.02      2.95 o
  20   4  -6        5.75        4.27      2.30 o
  21   4  -6        6.16        8.86      2.95 o
  22   4  -6        4.60        3.28      2.30 o
   0   5  -6       15.38       14.11      2.63 o
   1   5  -6       14.61       14.30      1.86 o
   2   5  -6        1.65        0.16      1.39 o
   3   5  -6        4.90        3.45      1.39 o
   4   5  -6       15.12       14.39      1.97 o
   5   5  -6        1.29        1.15      1.39 o
   6   5  -6       24.22       24.47      2.09 o
   7   5  -6        6.96        7.71      1.62 o
   8   5  -6        3.99        4.54      1.50 o
   9   5  -6        2.05        2.63      1.39 o
  10   5  -6       22.96       20.37      2.09 o
  11   5  -6       17.07       18.06      2.09 o
  12   5  -6        9.00        9.70      1.86 o
  13   5  -6       18.08       20.01      2.20 o
  14   5  -6       18.17       21.01      3.28 o
  15   5  -6        2.03       -0.33      1.97 o
  16   5  -6        2.09       -0.33      1.97 o
  17   5  -6        1.98        2.30      2.30 o
  18   5  -6        0.80       -1.97      1.97 o
   0   6  -6        5.81        4.92      2.30 o
   1   6  -6        1.15        0.48      2.30 o
   2   6  -6        2.00        1.84      1.64 o
   3   6  -6       10.67       11.73      3.77 o
   4   6  -6        0.71        1.97      1.62 o
   5   6  -6        0.91        1.15      1.62 o
   6   6  -6        3.69        3.83      1.73 o
   7   6  -6       12.32       14.70      2.20 o
   8   6  -6       13.87       12.51      2.09 o
   9   6  -6        0.25       -1.14      1.50 o
  10   6  -6       33.03       42.39      3.02 o
   2   0  -5       31.53       33.48      1.97 o
   4   0  -5       16.20       20.02      1.64 o
   6   0  -5      153.51      163.22      4.93 o
   8   0  -5      312.65      315.09      8.21 o
  10   0  -5      175.08      179.97      5.58 o
  12   0  -5       50.68       53.51      2.95 o
   1   1  -5       58.63       57.64      2.09 o
   2   1  -5       23.50       23.15      1.97 o
   3   1  -5      338.75      343.23      6.39 o
   4   1  -5      156.28      161.78      4.11 o
   5   1  -5       16.47       19.04      1.26 o
   6   1  -5      206.26      211.02      4.39 o
   7   1  -5      171.36      172.25      7.23 o
   8   1  -5      181.11      188.19      6.24 o
   9   1  -5       20.46       28.23      2.30 o
  10   1  -5      171.33      177.01      5.91 o
  11   1  -5       63.44       67.63      3.61 o
  12   1  -5       24.59       24.29      2.30 o
  13   1  -5       58.65       59.75      3.61 o
  14   1  -5       48.22       46.29      3.28 o
  15   1  -5       51.49       55.15      3.61 o
  16   1  -5       49.53       55.15      3.61 o
  17   1  -5       62.10       61.06      3.94 o
  18   1  -5       68.06       72.23      3.94 o
  19   1  -5       62.05       59.09      3.94 o
  20   1  -5      123.07      127.39      5.58 o
  21   1  -5       72.26       74.52      4.27 o
  22   1  -5       34.15       30.86      3.28 o
  23   1  -5        0.80       -0.98      1.64 o
   1   2  -5      235.68      234.91      5.11 o
   2   2  -5      276.67      287.65      5.81 o
   3   2  -5      469.38      468.11      8.48 o
   4   2  -5      729.48      719.85     12.44 o
   5   2  -5       99.07       98.85      3.28 o
   6   2  -5       32.39       34.47      1.96 o
   7   2  -5      132.75      129.71      3.72 o
   8   2  -5       33.54       35.40      1.96 o
   9   2  -5       16.17       16.99      1.50 o
  10   2  -5      129.84      132.58      3.59 o
  11   2  -5       19.53       19.60      1.62 o
  12   2  -5       43.81       45.63      3.28 o
  13   2  -5      131.11      128.06      5.25 o
  14   2  -5       59.75       66.97      3.94 o
  15   2  -5       23.73       29.22      2.95 o
  16   2  -5      108.98      104.08      4.92 o
  17   2  -5        8.38        7.55      1.97 o
  18   2  -5      122.77      120.50      5.58 o
  19   2  -5        1.08        0.98      1.97 o
  20   2  -5       73.67       75.51      4.60 o
  21   2  -5       78.63       88.64      4.92 o
  22   2  -5        8.30        8.86      2.30 o
  23   2  -5        8.13       10.83      2.63 o
  24   2  -5        3.22        2.63      1.97 o
  25   2  -5        0.16        0.98      1.97 o
  26   2  -5        7.31        3.61      2.30 o
  27   2  -5        0.76        1.31      2.30 o
  28   2  -5        1.07        0.98      2.30 o
   1   3  -5       77.59       71.94      2.79 o
   2   3  -5       16.66       13.77      2.79 o
   3   3  -5       51.37       50.63      2.43 o
   4   3  -5      147.59      142.19      3.95 o
   5   3  -5       70.75       68.63      2.79 o
   6   3  -5       11.36       13.93      1.50 o
   7   3  -5       89.79       83.94      4.27 o
   8   3  -5       43.80       44.29      2.46 o
   9   3  -5       45.00       45.06      2.43 o
  10   3  -5      303.40      284.84      6.27 o
  11   3  -5       33.70       32.01      2.30 o
  12   3  -5        6.58        5.64      1.97 o
  13   3  -5       50.65       47.60      2.43 o
  14   3  -5       90.90       92.41      3.36 o
  15   3  -5        2.80        3.61      1.97 o
  16   3  -5        4.10        0.98      1.64 o
  17   3  -5       30.30       29.54      2.95 o
  18   3  -5       47.01       49.24      3.61 o
  19   3  -5       27.36       24.95      2.95 o
  20   3  -5       26.48       31.19      3.28 o
  21   3  -5        3.03        2.30      1.97 o
  22   3  -5        1.81        1.64      1.97 o
  23   3  -5        0.83        1.64      1.97 o
  24   3  -5       20.49       25.93      3.28 o
  25   3  -5       14.27       17.73      2.95 o
  26   3  -5       10.63       10.18      2.95 o
  27   3  -5        1.48        1.97      2.30 o
   1   4  -5       72.24       69.08      5.09 o
   2   4  -5       63.09       62.42      2.79 o
   3   4  -5       81.40       84.53      3.61 o
   4   4  -5      117.80      107.11      4.76 o
   5   4  -5       83.32       84.30      4.60 o
   6   4  -5       39.92       37.54      2.20 o
   7   4  -5       28.01       27.61      2.09 o
   8   4  -5       25.89       21.98      1.86 o
   9   4  -5       22.45       22.83      2.79 o
  10   4  -5       42.13       41.67      5.09 o
  11   4  -5       26.51       26.43      2.09 o
  12   4  -5       50.22       40.23      2.32 o
  13   4  -5       21.75       18.94      1.86 o
  14   4  -5        7.86        9.86      1.62 o
  15   4  -5       30.62       27.42      2.09 o
  16   4  -5       10.21        8.50      1.50 o
  17   4  -5       18.71       21.34      2.95 o
  18   4  -5       26.20       27.90      3.28 o
  19   4  -5       23.67       32.83      3.28 o
  20   4  -5        1.49       -1.64      1.64 o
  21   4  -5       20.92       24.29      3.28 o
  22   4  -5        7.49        3.28      2.30 o
  23   4  -5        6.02        2.30      2.30 o
  24   4  -5        0.79        2.30      2.30 o
   1   5  -5       50.58       47.28      2.55 o
   2   5  -5       21.00       21.60      1.86 o
   3   5  -5        2.56        3.12      1.39 o
   4   5  -5       73.29       76.46      3.25 o
   5   5  -5        2.17        2.36      1.26 o
   6   5  -5        3.29        1.43      1.26 o
   7   5  -5        8.63        7.78      1.64 o
   8   5  -5       17.48       15.61      1.86 o
   9   5  -5       48.48       44.89      2.66 o
  10   5  -5        5.97        5.56      1.19 o
  11   5  -5       31.34       36.28      1.95 o
  12   5  -5        4.68        3.96      1.71 o
  13   5  -5        8.16        9.29      1.33 o
  14   5  -5       67.57       71.72      2.71 o
  15   5  -5       17.16       19.12      1.71 o
  16   5  -5       22.65       31.66      2.02 o
  17   5  -5        7.09        7.76      1.50 o
  18   5  -5        3.59        1.97      1.97 o
  19   5  -5        3.40        2.95      1.97 o
  20   5  -5        0.53        2.63      2.30 o
  21   5  -5        0.41       -1.31      2.30 o
   1   6  -5       47.46       55.25      3.45 o
   2   6  -5        4.03        5.39      2.46 o
   3   6  -5        2.42        1.48      1.39 o
   4   6  -5        7.49        7.42      1.62 o
   5   6  -5        1.75        0.66      1.39 o
   6   6  -5       10.89       11.84      1.86 o
   7   6  -5       22.24       22.41      2.20 o
   8   6  -5        5.87        8.33      1.97 o
   9   6  -5       17.43       17.60      2.09 o
  10   6  -5        8.16       10.41      1.86 o
  11   6  -5        1.65        3.21      3.12 o
  12   6  -5        5.04        5.59      1.38 o
  13   6  -5       24.57       32.23      2.65 o
  14   6  -5       11.79       16.90      1.76 o
  15   6  -5        4.52        3.68      1.30 o
   0   0  -4      101.41      102.78      2.96 o
   2   0  -4       60.39       54.83      2.30 o
   4   0  -4      313.14      319.13      7.89 o
   6   0  -4      158.48      169.15      4.93 o
   8   0  -4      411.72      440.83     10.85 o
  10   0  -4      267.87      264.81      7.23 o
  12   0  -4      208.01      225.32      6.57 o
  14   0  -4      145.63      142.19      4.93 o
  16   0  -4      333.66      351.22      9.53 o
  18   0  -4      519.79      497.63     13.15 o
  20   0  -4       56.99       53.51      3.28 o
  22   0  -4       41.76       40.38      3.28 o
   0   1  -4      551.18      561.87     13.49 o
   1   1  -4      654.45      657.86     10.70 o
   2   1  -4     2222.30     2264.97     34.18 o
   3   1  -4     2725.75     2749.91     41.52 o
   4   1  -4      273.77      260.52      4.99 o
   5   1  -4      212.16      208.27      4.29 o
   6   1  -4       56.51       61.91      1.96 o
   7   1  -4       56.90       56.79      1.96 o
   8   1  -4       91.59       94.41      3.28 o
   9   1  -4      158.08      158.94      3.59 o
  10   1  -4       82.62       86.87      2.52 o
  11   1  -4       24.87       28.48      3.45 o
  12   1  -4       25.93       24.48      1.64 o
  13   1  -4      112.97      118.86      4.93 o
  14   1  -4       74.85       78.47      3.94 o
  15   1  -4       48.17       50.56      3.28 o
  16   1  -4      201.01      208.88      6.90 o
  17   1  -4       31.04       32.17      2.63 o
  18   1  -4       26.87       24.95      2.63 o
  19   1  -4      106.59      104.74      4.92 o
  20   1  -4      105.72      100.47      4.92 o
  21   1  -4       99.76       93.24      4.92 o
  22   1  -4        7.94        5.25      1.97 o
  23   1  -4        4.69        3.61      1.97 o
  24   1  -4       46.25       45.96      3.61 o
  25   1  -4       33.79       34.47      3.28 o
  26   1  -4       38.43       42.02      3.61 o
  27   1  -4       10.92       12.15      2.63 o
  28   1  -4        1.35        3.28      1.97 o
   0   2  -4      215.62      199.07      6.24 o
   1   2  -4      262.20      264.94      5.91 o
   2   2  -4      899.01      915.30     17.95 o
   3   2  -4      587.26      522.87     10.85 o
   4   2  -4      796.09      789.68     21.23 o
   5   2  -4      283.34      273.89      5.58 o
   6   2  -4      269.94      272.87      5.58 o
   7   2  -4      157.25      157.56      6.24 o
   8   2  -4       14.20       16.33      1.39 o
   9   2  -4       18.75       19.86      1.39 o
  10   2  -4       99.65       94.77      5.58 o
  11   2  -4       59.28       61.68      2.79 o
  12   2  -4       15.07       14.94      1.39 o
  13   2  -4       68.71       66.16      3.94 o
  14   2  -4        0.32        1.15      0.93 o
  15   2  -4       65.26       61.15      2.55 o
  16   2  -4      185.18      189.16      6.90 o
  17   2  -4       80.53       77.81      4.27 o
  18   2  -4       26.39       29.54      2.95 o
  19   2  -4      168.15      160.58      6.57 o
  20   2  -4      129.01      128.71      5.58 o
  21   2  -4        3.90        3.94      1.97 o
  22   2  -4        0.30       -1.64      1.64 o
  23   2  -4        6.64        8.21      2.30 o
  24   2  -4        1.27        0.98      1.97 o
  25   2  -4        8.44        7.88      2.30 o
  26   2  -4        6.36        2.95      1.97 o
  27   2  -4       15.73       18.38      2.95 o
  28   2  -4        2.38        1.64      2.30 o
  29   2  -4        1.49        1.97      2.30 o
  30   2  -4        7.66        7.22      2.63 o
   0   3  -4        0.43        0.66      1.31 o
   1   3  -4      135.39      135.34      3.48 o
   2   3  -4       16.14       14.63      1.64 o
   3   3  -4       43.90       46.29      2.09 o
   4   3  -4        5.36        4.65      2.79 o
   5   3  -4       32.18       33.75      1.86 o
   6   3  -4       12.04       14.43      1.06 o
   7   3  -4       11.53       12.31      1.06 o
   8   3  -4      183.32      193.62      3.79 o
   9   3  -4       87.81       88.89      2.40 o
  10   3  -4       25.33       23.44      1.38 o
  11   3  -4      179.57      172.01      3.60 o
  12   3  -4      233.19      217.38      5.22 o
  13   3  -4        7.98        9.14      1.14 o
  14   3  -4       40.56       39.03      2.02 o
  15   3  -4       40.42       40.34      4.03 o
  16   3  -4       58.87       53.85      2.08 o
  17   3  -4       50.69       45.89      2.02 o
  18   3  -4        3.77        4.27      0.95 o
  19   3  -4       57.78       55.64      2.95 o
  20   3  -4       94.70       91.50      3.48 o
  21   3  -4       22.25       26.26      2.95 o
  22   3  -4        2.19        1.64      1.97 o
  23   3  -4       37.00       36.77      3.61 o
  24   3  -4        8.82       10.50      2.63 o
  25   3  -4       15.14       13.46      2.63 o
  26   3  -4        4.50        3.94      2.30 o
  27   3  -4       10.14       10.83      2.63 o
  28   3  -4       15.02       18.05      3.28 o
  29   3  -4        3.49        6.24      2.63 o
   0   4  -4        9.55       11.16      1.97 o
   1   4  -4      263.11      247.06      4.41 o
   2   4  -4       56.21       52.63      1.88 o
   3   4  -4       33.78       39.52      1.63 o
   4   4  -4       33.38       33.35      2.20 o
   5   4  -4       75.74       68.94      2.21 o
   6   4  -4      111.92       98.93      2.59 o
   7   4  -4      127.76      120.45      2.90 o
   8   4  -4      173.95      171.80      3.66 o
   9   4  -4      141.31      131.12      3.20 o
  10   4  -4        5.37        7.10      1.21 o
  11   4  -4       25.73       26.56      1.54 o
  12   4  -4       80.87       80.95      2.40 o
  13   4  -4       43.83       40.03      1.83 o
  14   4  -4       31.07       30.80      1.71 o
  15   4  -4       32.42       30.91      1.71 o
  16   4  -4        4.03        6.86      1.77 o
  17   4  -4        4.44        5.25      1.14 o
  18   4  -4        1.85        3.73      1.06 o
  19   4  -4       14.27       13.52      1.44 o
  20   4  -4        0.55       -1.03      1.03 o
  21   4  -4       15.18       14.45      1.86 o
  22   4  -4       17.53       18.97      1.96 o
  23   4  -4        4.81        4.37      1.50 o
  24   4  -4       24.12       22.28      2.43 o
  25   4  -4       23.56       22.82      4.27 o
  26   4  -4       18.62       13.46      2.95 o
   0   5  -4        6.72        3.94      1.64 o
   1   5  -4       15.10       13.09      1.50 o
   2   5  -4       66.05       65.06      2.79 o
   3   5  -4        5.42        6.83      1.39 o
   4   5  -4       34.70       33.44      1.63 o
   5   5  -4       13.85       12.11      1.15 o
   6   5  -4       39.25       38.77      1.76 o
   7   5  -4       89.23       80.18      2.46 o
   8   5  -4        3.26        5.24      1.00 o
   9   5  -4        3.82        3.74      1.66 o
  10   5  -4       14.58       11.47      1.32 o
  11   5  -4       51.47       51.73      2.52 o
  12   5  -4       28.51       29.29      1.71 o
  13   5  -4       34.64       38.21      1.90 o
  14   5  -4       43.65       45.77      2.14 o
  15   5  -4       24.19       26.46      1.76 o
  16   5  -4       17.59       14.51      1.44 o
  17   5  -4       10.00       12.40      1.44 o
  18   5  -4        3.32        3.47      1.19 o
  19   5  -4        0.74        1.29      1.06 o
  20   5  -4       21.78       28.29      1.95 o
  21   5  -4        9.98        8.15      2.95 o
  22   5  -4        6.50        5.42      1.62 o
  23   5  -4       13.85       19.13      2.20 o
   0   6  -4        1.71       -0.98      1.64 o
   1   6  -4        2.25        2.63      1.39 o
   2   6  -4        5.25        3.77      1.39 o
   3   6  -4        1.30       -1.81      2.13 o
   4   6  -4       29.84       32.77      2.20 o
   5   6  -4       16.81       17.31      1.86 o
   6   6  -4        1.50        3.37      1.26 o
   7   6  -4       30.01       31.37      2.20 o
   8   6  -4        0.84        0.72      0.91 o
   9   6  -4        5.47        8.01      1.19 o
  10   6  -4       38.64       40.21      2.02 o
  11   6  -4        0.89        2.11      1.06 o
  12   6  -4        9.38       13.54      1.52 o
  13   6  -4       17.50       17.61      1.63 o
  14   6  -4       26.71       29.33      3.45 o
  15   6  -4       23.66       27.80      2.92 o
  16   6  -4       11.25       15.07      1.63 o
  17   6  -4        7.69        7.64      1.44 o
  18   6  -4        3.05        4.51      1.30 o
   0   7  -4        3.90        4.60      2.30 o
   1   7  -4       16.69       20.22      3.28 o
   2   7  -4       21.49       27.41      2.32 o
   3   7  -4       19.68       20.20      2.09 o
   4   7  -4       19.10       20.55      2.46 o
   5   7  -4       14.94       18.56      2.09 o
   6   7  -4        5.46        5.36      1.73 o
   7   7  -4       10.00       14.28      1.96 o
   8   7  -4       10.58       11.29      1.86 o
   9   7  -4        2.27        0.83      1.50 o
   2   0  -3      541.73      544.27      8.61 o
   4   0  -3      241.94      253.39      6.24 o
   6   0  -3      294.07      263.29      6.90 o
   8   0  -3      515.42      507.62     12.17 o
  10   0  -3      203.28      219.77      6.24 o
  12   0  -3      205.69      209.58      6.24 o
  14   0  -3      203.37      202.99      6.24 o
  16   0  -3       58.50       61.06      3.28 o
  18   0  -3        1.38        0.98      1.31 o
  20   0  -3      100.04      102.44      4.60 o
  22   0  -3      221.22      227.60      7.55 o
  24   0  -3      205.40      231.19      7.88 o
  26   0  -3       45.35       44.65      3.61 o
   1   1  -3     1113.39     1105.54     17.51 o
   2   1  -3     1975.30     1973.53     30.24 o
   3   1  -3     1620.64     1580.52     24.56 o
   4   1  -3      262.72      269.10     10.68 o
   5   1  -3       40.32       42.42      3.12 o
   6   1  -3      110.57      118.88      3.94 o
   7   1  -3       85.99       93.08      2.43 o
   8   1  -3      136.81      142.17      2.78 o
   9   1  -3      275.03      287.63      4.28 o
  10   1  -3      725.83      741.68      9.94 o
  11   1  -3      322.95      334.12      4.98 o
  12   1  -3      601.84      618.15      8.41 o
  13   1  -3      167.95      165.08      2.96 o
  14   1  -3       15.48       16.65      1.00 o
  15   1  -3       80.81       87.91      2.07 o
  16   1  -3      132.91      130.82      3.36 o
  17   1  -3      132.54      140.04      3.59 o
  18   1  -3       11.14       10.57      1.26 o
  19   1  -3      212.88      197.71      6.90 o
  20   1  -3      255.88      240.76      7.88 o
  21   1  -3       89.88       81.75      4.27 o
  22   1  -3       52.02       48.26      3.61 o
  23   1  -3        2.00       -1.31      1.31 o
  24   1  -3       20.46       18.05      2.63 o
  25   1  -3       30.40       28.23      2.95 o
  26   1  -3       28.49       28.23      2.95 o
  27   1  -3        2.01       -0.33      1.64 o
  28   1  -3        7.31        5.25      1.97 o
  29   1  -3        3.11        2.63      1.97 o
  30   1  -3        1.50        3.28      1.97 o
  31   1  -3        1.36        1.97      1.97 o
   1   2  -3      262.97      278.19      5.34 o
   2   2  -3     1316.44     1357.43     21.12 o
   3   2  -3      457.80      461.48      6.46 o
   4   2  -3      779.19      811.93     10.84 o
   5   2  -3      115.27      114.69      3.04 o
   6   2  -3      183.93      182.75      3.22 o
   7   2  -3      632.70      648.77      8.99 o
   8   2  -3       37.17       33.45      2.08 o
   9   2  -3      160.01      162.08      3.03 o
  10   2  -3       51.30       49.85      1.64 o
  11   2  -3      255.71      273.00      4.61 o
  12   2  -3      138.77      132.37      2.84 o
  13   2  -3       12.34       12.61      1.00 o
  14   2  -3       16.19       16.88      1.14 o
  15   2  -3       48.39       48.29      1.71 o
  16   2  -3      318.50      305.63      6.99 o
  17   2  -3      162.18      159.98      4.19 o
  18   2  -3       33.62       32.02      2.05 o
  19   2  -3       57.55       58.68      2.66 o
  20   2  -3      338.28      327.80      7.19 o
  21   2  -3       38.63       38.81      2.29 o
  22   2  -3      104.08       97.91      3.59 o
  23   2  -3       53.14       53.75      3.28 o
  24   2  -3       27.49       26.59      2.95 o
  25   2  -3       20.37       15.10      2.63 o
  26   2  -3        3.88        5.25      1.97 o
  27   2  -3        7.48        6.89      2.30 o
  28   2  -3        0.64        0.98      1.97 o
  29   2  -3        8.82       10.83      2.63 o
  30   2  -3        0.08        0.66      1.97 o
  31   2  -3        2.56        4.27      2.30 o
  32   2  -3        2.09        5.25      2.63 o
   1   3  -3       90.79       97.06      1.75 o
   2   3  -3        4.28        5.76      0.47 o
   3   3  -3       33.96       36.71      1.25 o
   4   3  -3      100.02       94.81      2.14 o
   5   3  -3      217.80      203.12      3.60 o
   6   3  -3       45.45       44.91      1.57 o
   7   3  -3       13.44       16.78      2.18 o
   8   3  -3       48.76       53.97      1.76 o
   9   3  -3       19.23       19.67      1.14 o
  10   3  -3       84.34       77.81      2.14 o
  11   3  -3       41.29       39.48      1.57 o
  12   3  -3       26.22       24.35      1.33 o
  13   3  -3       31.20       30.02      1.52 o
  14   3  -3      264.81      260.10      5.97 o
  15   3  -3       55.95       56.48      2.08 o
  16   3  -3      143.83      136.30      5.95 o
  17   3  -3      111.19      113.32      2.90 o
  18   3  -3       13.66       14.83      1.33 o
  19   3  -3       53.06       48.08      2.02 o
  20   3  -3       64.47       64.70      2.33 o
  21   3  -3       35.62       39.11      2.32 o
  22   3  -3       11.76       11.77      1.62 o
  23   3  -3       17.53       18.97      1.96 o
  24   3  -3       51.58       58.88      4.10 o
  25   3  -3       13.10       13.16      1.86 o
  26   3  -3        2.79        2.60      1.26 o
  27   3  -3        6.80        9.21      3.45 o
  28   3  -3        6.15        8.17      2.13 o
  29   3  -3        2.69        4.65      1.50 o
  30   3  -3        0.95       -0.98      1.97 o
   1   4  -3      100.67      101.10      2.00 o
   2   4  -3      103.29       99.80      1.94 o
   3   4  -3      178.40      180.71      3.35 o
   4   4  -3       60.73       59.28      2.36 o
   5   4  -3      306.49      294.62      4.87 o
   6   4  -3      145.70      131.76      5.21 o
   7   4  -3      153.03      155.81      3.22 o
   8   4  -3       24.17       24.82      1.33 o
   9   4  -3       47.91       46.54      2.42 o
  10   4  -3      227.93      216.43      4.41 o
  11   4  -3       61.52       58.63      4.15 o
  12   4  -3       44.80       37.50      3.04 o
  13   4  -3      198.99      198.36      3.92 o
  14   4  -3       55.65       51.39      2.21 o
  15   4  -3       40.36       41.36      1.76 o
  16   4  -3       52.44       54.92      2.02 o
  17   4  -3       24.13       22.60      1.44 o
  18   4  -3        3.41        2.70      1.00 o
  19   4  -3        4.47        1.77      0.97 o
  20   4  -3       27.46       28.95      3.03 o
  21   4  -3       52.24       52.60      2.21 o
  22   4  -3       15.60       16.81      1.57 o
  23   4  -3        5.42        4.76      1.39 o
  24   4  -3       11.61       14.19      2.79 o
  25   4  -3       28.67       27.47      2.43 o
  26   4  -3        7.94        8.38      1.73 o
  27   4  -3        0.41        1.15      1.39 o
  28   4  -3        5.16        5.67      1.73 o
   1   5  -3      277.06      262.52      4.49 o
   2   5  -3       31.73       32.14      2.08 o
   3   5  -3       15.12       16.89      1.19 o
   4   5  -3        1.77        1.59      0.99 o
   5   5  -3       14.24       15.87      1.19 o
   6   5  -3       52.97       45.53      1.76 o
   7   5  -3       31.09       30.11      1.57 o
   8   5  -3       23.02       20.73      1.38 o
   9   5  -3       44.20       45.16      1.83 o
  10   5  -3        9.29        8.42      1.00 o
  11   5  -3       55.20       54.45      2.07 o
  12   5  -3        7.81        6.05      1.06 o
  13   5  -3        1.43        1.69      0.87 o
  14   5  -3       28.36       30.07      2.89 o
  15   5  -3      104.77      106.71      2.97 o
  16   5  -3       25.85       27.88      1.63 o
  17   5  -3       49.24       47.85      2.21 o
  18   5  -3       12.65        9.65      1.25 o
  19   5  -3       24.57       24.55      1.76 o
  20   5  -3       18.13       15.63      1.60 o
  21   5  -3        4.57        9.63      1.65 o
  22   5  -3        1.47        1.63      1.01 o
  23   5  -3        7.26        8.20      1.44 o
  24   5  -3        3.32        4.27      1.62 o
  25   5  -3        3.53        3.94      1.62 o
   1   6  -3       29.72       31.54      7.55 o
   2   6  -3       65.72       62.40      2.55 o
   3   6  -3       20.31       18.38      1.62 o
   4   6  -3       15.97       16.13      1.81 o
   5   6  -3        1.54        0.28      0.87 o
   6   6  -3       86.47       84.99      2.52 o
   7   6  -3       36.03       39.14      1.83 o
   8   6  -3       17.80       17.38      1.38 o
   9   6  -3       25.35       25.62      1.57 o
  10   6  -3       11.41        9.62      1.25 o
  11   6  -3        0.89       -0.42      0.81 o
  12   6  -3        0.26        1.31      0.91 o
  13   6  -3        8.53        9.77      1.25 o
  14   6  -3        1.22        0.04      0.91 o
  15   6  -3        4.92        5.67      1.19 o
  16   6  -3       31.39       32.19      1.93 o
  17   6  -3       14.74       17.95      2.84 o
  18   6  -3       23.50       25.17      1.88 o
  19   6  -3        1.91        1.99      1.14 o
  20   6  -3       13.71       19.19      1.76 o
   1   7  -3       13.75       11.16      1.62 o
   2   7  -3       10.34       13.14      1.86 o
   3   7  -3       81.80       92.17      7.39 o
   4   7  -3        5.69        5.50      1.50 o
   5   7  -3       32.96       37.60      5.74 o
   6   7  -3       11.28       12.52      1.97 o
   7   7  -3        4.31        6.73      1.62 o
   8   7  -3        3.94        4.32      1.50 o
   9   7  -3       19.84       18.82      1.97 o
  10   7  -3       18.07       19.20      1.96 o
  11   7  -3       28.00       34.31      1.95 o
  12   7  -3        3.15        3.33      1.19 o
  13   7  -3       14.01       16.31      1.68 o
   0   0  -2    38038.66    32852.57    808.83 o
   2   0  -2    11147.30    11541.72    173.46 o
   4   0  -2     1832.37     1746.06     26.57 o
   6   0  -2      764.23      740.47     11.42 o
   8   0  -2      192.78      187.95      5.26 o
  10   0  -2      455.80      490.45     11.51 o
  12   0  -2       52.51       55.81      2.63 o
  14   0  -2     1090.83     1168.88     25.70 o
  16   0  -2        3.08        3.28      1.31 o
  18   0  -2      124.87      122.48      4.60 o
  20   0  -2       26.16       26.59      2.30 o
  22   0  -2      122.62      123.78      4.43 o
  24   0  -2      353.76      347.23     10.51 o
  26   0  -2       27.18       35.45      2.95 o
  28   0  -2       17.90       17.40      2.63 o
  30   0  -2       24.19       27.25      3.28 o
   0   1  -2     7117.96     7185.47    151.72 o
   1   1  -2     7828.18     7768.52    127.99 o
   2   1  -2     9252.32     9232.94    139.78 o
   3   1  -2     1915.86     1882.97     29.14 o
   4   1  -2      205.86      206.31      3.23 o
   5   1  -2      349.23      331.31      4.68 o
   6   1  -2        5.84        5.21      0.76 o
   7   1  -2       76.12       84.01      1.42 o
   8   1  -2       54.48       56.60      1.16 o
   9   1  -2      580.65      597.20      6.99 o
  10   1  -2      108.88      109.81      2.32 o
  11   1  -2       39.99       45.87      1.11 o
  12   1  -2      158.99      177.34      2.66 o
  13   1  -2      114.05      126.31      2.12 o
  14   1  -2       49.54       46.77      1.11 o
  15   1  -2       52.75       51.04      1.19 o
  16   1  -2      333.83      332.23      4.02 o
  17   1  -2      116.08      113.01      1.93 o
  18   1  -2      117.53      114.58      1.99 o
  19   1  -2      118.82      113.19      2.56 o
  20   1  -2      118.77      114.43      2.83 o
  21   1  -2      416.77      395.41      6.87 o
  22   1  -2       36.73       36.92      1.71 o
  23   1  -2        9.92        9.56      1.39 o
  24   1  -2       39.95       43.99      3.28 o
  25   1  -2       29.49       28.89      2.95 o
  26   1  -2       21.66       17.40      2.63 o
  27   1  -2        3.45        1.16      1.64 o
  28   1  -2        6.23        5.69      1.81 o
  29   1  -2        1.76        1.48      1.39 o
  30   1  -2       12.94       17.07      2.63 o
  31   1  -2        6.83        9.19      2.63 o
  32   1  -2        3.80        5.25      2.30 o
  33   1  -2        0.20       -1.64      1.97 o
   0   2  -2      216.40      219.00      6.57 o
   1   2  -2      158.68      159.84      2.21 o
   2   2  -2      685.32      694.09      7.86 o
   3   2  -2      123.16      133.63      1.87 o
   4   2  -2      133.09      126.26      2.60 o
   5   2  -2      603.54      632.19      8.49 o
   6   2  -2      369.01      373.89      6.62 o
   7   2  -2      244.56      255.27      4.93 o
   8   2  -2      445.72      478.59      8.13 o
   9   2  -2      164.63      181.57      3.83 o
  10   2  -2       65.23       65.50      2.09 o
  11   2  -2      853.21      890.96     14.66 o
  12   2  -2       87.09       85.11      2.43 o
  13   2  -2      168.99      150.80      8.54 o
  14   2  -2        5.84        5.86      0.93 o
  15   2  -2       57.09       57.15      1.83 o
  16   2  -2      107.94      104.13      2.52 o
  17   2  -2       51.87       50.06      1.90 o
  18   2  -2       12.81       13.79      1.14 o
  19   2  -2      322.00      307.98      5.30 o
  20   2  -2      194.62      188.14      3.85 o
  21   2  -2        5.67        6.36      1.26 o
  22   2  -2      133.19      125.28      3.93 o
  23   2  -2       57.72       51.78      2.95 o
  24   2  -2       12.15       13.64      2.13 o
  25   2  -2        2.36        2.49      2.30 o
  26   2  -2       11.67        9.11      1.81 o
  27   2  -2        0.02       -1.02      1.03 o
  28   2  -2        4.82        3.45      1.39 o
  29   2  -2        4.05        6.77      1.97 o
  30   2  -2        8.25        9.72      1.96 o
  31   2  -2        1.08        7.22      1.73 o
  32   2  -2        2.18        4.74      2.79 o
  33   2  -2        5.87       13.46      3.28 o
   0   3  -2      107.86       92.93      3.28 o
   1   3  -2      224.41      231.15      4.29 o
   2   3  -2      463.76      490.64      6.71 o
   3   3  -2       59.53       58.64      2.68 o
   4   3  -2      140.75      149.97      2.92 o
   5   3  -2       24.63       29.45      1.22 o
   6   3  -2      489.78      487.72      6.67 o
   7   3  -2       20.80       21.57      0.78 o
   8   3  -2      177.14      178.66      3.69 o
   9   3  -2      153.47      148.30      3.46 o
  10   3  -2      358.32      369.18      6.83 o
  11   3  -2       31.16       29.21      1.81 o
  12   3  -2       95.12       88.54      3.12 o
  13   3  -2       56.34       57.93      2.20 o
  14   3  -2      187.78      182.30      4.25 o
  15   3  -2      248.56      233.08      5.75 o
  16   3  -2       52.61       48.92      2.32 o
  17   3  -2       38.28       38.40      2.46 o
  18   3  -2       77.93       73.87      2.89 o
  19   3  -2       70.71       68.71      3.45 o
  20   3  -2       88.58       85.78      3.13 o
  21   3  -2       21.84       23.45      3.28 o
  22   3  -2       13.58       13.40      1.33 o
  23   3  -2      109.97      104.27      4.46 o
  24   3  -2       40.08       43.63      3.94 o
  25   3  -2        1.83        1.97      1.16 o
  26   3  -2        1.67        2.46      1.48 o
  27   3  -2        2.95        4.39      2.30 o
  28   3  -2        3.23        5.66      1.50 o
  29   3  -2       19.63       26.54      2.43 o
  30   3  -2        3.50        4.88      1.73 o
  31   3  -2        2.37        2.47      1.50 o
   0   4  -2       94.41       84.71      3.28 o
   1   4  -2       62.00       60.37      2.79 o
   2   4  -2       80.40       82.88      3.28 o
   3   4  -2      172.32      170.65      4.11 o
   4   4  -2       31.97       35.02      1.34 o
   5   4  -2        8.12        9.04      0.68 o
   6   4  -2       16.25       16.75      1.16 o
   7   4  -2      246.96      239.77      4.96 o
   8   4  -2       81.16       80.34      2.95 o
   9   4  -2       94.89       90.93      2.76 o
  10   4  -2       80.17       78.55      2.52 o
  11   4  -2       20.14       19.89      1.50 o
  12   4  -2      382.08      359.39      7.16 o
  13   4  -2       55.74       53.53      2.29 o
  14   4  -2       36.29       36.39      1.96 o
  15   4  -2      119.63      114.21      5.25 o
  16   4  -2       39.60       41.60      2.20 o
  17   4  -2      138.69      130.95      3.78 o
  18   4  -2        4.11        3.12      1.48 o
  19   4  -2       61.98       52.39      2.52 o
  20   4  -2       21.92       22.15      3.45 o
  21   4  -2       18.04       19.57      1.81 o
  22   4  -2        1.95        2.46      1.16 o
  23   4  -2        2.18        2.98      3.12 o
  24   4  -2        2.01        2.11      1.06 o
  25   4  -2        3.21        2.43      1.81 o
  26   4  -2       28.55       36.63      3.78 o
  27   4  -2        0.35        2.46      1.39 o
  28   4  -2        7.86       11.61      1.96 o
  29   4  -2        0.83        1.97      1.97 o
   0   5  -2      200.19      185.22      5.91 o
   1   5  -2       27.63       27.09      1.39 o
   2   5  -2       20.64       21.67      1.97 o
   3   5  -2       24.44       23.31      1.97 o
   4   5  -2      116.53      124.44      4.93 o
   5   5  -2      108.33      101.13      4.27 o
   6   5  -2        1.69        2.13      1.15 o
   7   5  -2      424.24      395.25      9.69 o
   8   5  -2       53.97       47.84      2.05 o
   9   5  -2       60.19       53.51      3.78 o
  10   5  -2        2.25        2.59      1.81 o
  11   5  -2       27.83       30.18      1.81 o
  12   5  -2       94.63       86.45      2.84 o
  13   5  -2       41.38       40.07      3.45 o
  14   5  -2       17.90       13.89      1.50 o
  15   5  -2       71.39       70.52      5.75 o
  16   5  -2       52.80       45.74      2.29 o
  17   5  -2       32.85       37.22      2.20 o
  18   5  -2        9.24       14.56      1.58 o
  19   5  -2        3.21        3.12      1.16 o
  20   5  -2       13.11       14.59      1.73 o
  21   5  -2        5.32        4.27      1.39 o
  22   5  -2        1.54        0.66      1.16 o
  23   5  -2       11.24       13.36      3.61 o
  24   5  -2        2.62        3.12      1.39 o
  25   5  -2        4.34        3.94      1.39 o
  26   5  -2        6.49        8.50      1.73 o
   3   6  -2        9.27       11.16      1.64 o
   4   6  -2       38.78       41.03      2.95 o
   5   6  -2       37.52       38.41      2.95 o
   6   6  -2       72.84       75.03      2.66 o
   7   6  -2        2.43        3.45      0.93 o
   8   6  -2        8.07        6.02      1.26 o
   9   6  -2        0.71        0.00      0.93 o
  10   6  -2       28.57       26.05      1.73 o
  11   6  -2       23.53       28.83      3.12 o
  12   6  -2        4.59        5.36      2.30 o
  13   6  -2        4.49        5.10      1.26 o
  14   6  -2       18.57       20.65      3.77 o
  15   6  -2       10.27       11.12      1.50 o
  16   6  -2       11.62       11.21      1.58 o
  17   6  -2        0.32        1.64      1.64 o
  18   6  -2        2.28        3.49      1.31 o
  19   6  -2        9.24        9.02      1.58 o
  20   6  -2        4.31        4.85      1.50 o
  21   6  -2        8.71       14.82      2.79 o
   4   7  -2       29.84       28.89      2.63 o
   5   7  -2        3.49        5.91      1.97 o
   6   7  -2       17.35       22.98      2.30 o
   7   7  -2        9.93       10.70      1.81 o
   8   7  -2        8.40        8.17      1.50 o
   9   7  -2       11.94       13.75      2.46 o
  10   7  -2        1.79       -0.62      1.15 o
  11   7  -2        9.33        8.80      1.50 o
  12   7  -2        3.11        4.43      1.39 o
  13   7  -2        4.75        4.60      1.39 o
  14   7  -2        1.56        4.27      1.39 o
  15   7  -2        2.80        5.08      1.97 o
   2   0  -1     2360.12     2372.76     36.08 o
   4   0  -1     3194.75     3112.84     47.60 o
   6   0  -1      118.90      112.77      2.20 o
   8   0  -1      235.71      230.92      3.35 o
  10   0  -1     2092.91     2036.14     25.28 o
  12   0  -1      752.31      764.75     10.01 o
  14   0  -1      952.99     1049.94     13.56 o
  16   0  -1       70.95       79.20      2.46 o
  18   0  -1       32.07       31.46      1.38 o
  20   0  -1       54.13       51.04      2.29 o
  22   0  -1      526.91      493.41     14.13 o
  24   0  -1      220.36      202.12      5.42 o
  26   0  -1        3.51        3.79      1.64 o
  28   0  -1       13.74       10.22      1.62 o
  30   0  -1        5.25        5.91      1.97 o
  32   0  -1        7.64        7.55      2.30 o
   1   1  -1     4662.16     4720.28     58.61 o
   2   1  -1     7077.39     7360.40    110.68 o
   3   1  -1     1021.62     1002.75     15.73 o
   4   1  -1      425.53      407.44      8.73 o
   5   1  -1       55.67       51.30      1.97 o
   6   1  -1      199.34      183.70      4.97 o
   7   1  -1       34.46       36.48      1.46 o
   8   1  -1      873.98      857.49      9.48 o
   9   1  -1      640.37      640.11      7.32 o
  10   1  -1      116.39      126.25      1.94 o
  11   1  -1      196.37      207.53      2.91 o
  12   1  -1      635.84      663.30      7.69 o
  13   1  -1     1075.23     1148.27     12.89 o
  14   1  -1      184.32      182.77      2.74 o
  15   1  -1      176.58      181.95      2.78 o
  16   1  -1       21.05       22.54      0.93 o
  17   1  -1        4.65        5.50      0.66 o
  18   1  -1      100.01       91.74      2.32 o
  19   1  -1       11.30       12.47      0.82 o
  20   1  -1       22.24       20.39      0.93 o
  21   1  -1      190.96      175.82      3.16 o
  22   1  -1      173.52      166.35      4.65 o
  23   1  -1      112.88      104.06      2.16 o
  24   1  -1      212.15      207.15      3.69 o
  25   1  -1        7.64        6.04      1.28 o
  26   1  -1       19.76       17.67      1.28 o
  27   1  -1        2.66        2.61      0.85 o
  28   1  -1        2.67        1.47      0.91 o
  29   1  -1        5.43        6.03      1.50 o
  30   1  -1        1.48        2.37      1.50 o
  31   1  -1        4.82        6.56      2.46 o
  32   1  -1        1.51        0.98      2.13 o
  33   1  -1        4.27       -0.66      1.97 o
  34   1  -1        1.76        6.24      2.63 o
   1   2  -1      183.04      179.91      3.25 o
   2   2  -1      609.73      647.53     10.36 o
   3   2  -1      622.91      581.05     12.85 o
   4   2  -1      132.98      142.85      2.76 o
   5   2  -1      220.87      226.24      3.93 o
   6   2  -1       29.47       32.47      0.71 o
   7   2  -1       82.86       86.72      1.71 o
   8   2  -1      528.79      560.44      8.87 o
   9   2  -1      285.68      307.40      5.94 o
  10   2  -1       13.32       14.57      0.88 o
  11   2  -1      280.25      299.40      4.33 o
  12   2  -1       15.70       12.30      0.68 o
  13   2  -1      413.87      444.68      6.29 o
  14   2  -1      250.34      249.71      4.03 o
  15   2  -1       44.97       37.33      1.25 o
  16   2  -1       31.95       33.21      1.30 o
  17   2  -1       95.53       91.43      2.17 o
  18   2  -1      133.70      125.14      3.46 o
  19   2  -1      306.26      296.91      6.39 o
  20   2  -1       34.61       28.67      2.79 o
  21   2  -1      235.94      233.12     10.51 o
  22   2  -1      237.12      223.45      5.33 o
  23   2  -1       28.36       33.49      2.09 o
  24   2  -1        7.18        6.48      1.48 o
  25   2  -1       20.17       18.65      2.79 o
  26   2  -1       15.07       13.47      1.62 o
  27   2  -1        0.30        0.43      0.91 o
  28   2  -1        7.74        7.29      1.25 o
  29   2  -1        7.00        6.91      1.30 o
  30   2  -1        1.16        2.03      1.17 o
  31   2  -1       10.15       11.18      1.57 o
  32   2  -1       12.10       13.20      1.71 o
  33   2  -1        6.44        7.45      1.57 o
   1   3  -1      967.65     1054.99     16.54 o
   2   3  -1        0.96        2.47      0.46 o
   3   3  -1       22.42       24.10      1.15 o
   4   3  -1      510.74      535.37      9.06 o
   5   3  -1      142.82      157.71      5.09 o
   6   3  -1      183.52      197.41      3.79 o
   7   3  -1      537.56      586.09     13.16 o
   8   3  -1      456.40      484.95     10.85 o
   9   3  -1       88.53       95.43      2.06 o
  10   3  -1       96.23       98.89      2.49 o
  11   3  -1       18.86       17.31      0.71 o
  12   3  -1        1.68        1.31      0.82 o
  13   3  -1       31.98       30.38      1.50 o
  14   3  -1      321.43      322.46      6.22 o
  15   3  -1       17.83       16.17      1.26 o
  16   3  -1      152.37      142.12      3.55 o
  17   3  -1      138.75      135.16      3.55 o
  18   3  -1      537.81      494.71      9.36 o
  19   3  -1        4.04        4.27      1.16 o
  20   3  -1      170.23      165.20      4.39 o
  21   3  -1       23.04       25.58      1.73 o
  22   3  -1       60.16       58.06      5.91 o
  23   3  -1      117.63      117.35      6.89 o
  24   3  -1       44.02       42.12      3.12 o
  25   3  -1        6.26        6.48      1.39 o
  26   3  -1        2.10        0.77      1.03 o
  27   3  -1        7.37        8.02      1.50 o
  28   3  -1        0.38        0.66      1.16 o
  29   3  -1        3.91        2.95      1.39 o
  30   3  -1        0.68        2.48      1.19 o
  31   3  -1        3.04        3.39      1.60 o
  32   3  -1        7.21        9.97      2.27 o
   1   4  -1       30.76       29.47      2.13 o
   2   4  -1       42.07       42.53      1.62 o
   3   4  -1      444.04      461.96      8.13 o
   4   4  -1       25.09       22.30      1.81 o
   5   4  -1      201.48      198.94      4.16 o
   6   4  -1       34.60       35.14      1.34 o
   7   4  -1       59.95       64.13      3.94 o
   8   4  -1        1.75        0.92      0.55 o
   9   4  -1       53.72       49.90      2.95 o
  10   4  -1      177.37      170.77      6.24 o
  11   4  -1       90.16      102.86      2.49 o
  12   4  -1       41.55       43.27      1.81 o
  13   4  -1      247.69      244.89      4.97 o
  14   4  -1      144.53      143.38      3.46 o
  15   4  -1      137.07      128.21      3.39 o
  16   4  -1       32.57       37.75      2.30 o
  17   4  -1      311.28      295.09      6.31 o
  18   4  -1       17.93       18.51      2.13 o
  19   4  -1       16.68       18.26      1.58 o
  20   4  -1       19.16       22.30      1.73 o
  21   4  -1        1.15        2.74      1.03 o
  22   4  -1       10.36       10.66      1.81 o
  23   4  -1       11.73       10.98      2.79 o
  24   4  -1       12.36       11.61      2.30 o
  25   4  -1        4.36        3.19      1.26 o
  26   4  -1        4.94        6.56      1.39 o
  27   4  -1        2.64        0.66      1.16 o
  28   4  -1       15.86       17.04      1.96 o
  29   4  -1        3.69        2.79      1.39 o
   1   5  -1      103.04       96.20      2.79 o
   2   5  -1       27.22       32.83      1.62 o
   3   5  -1        4.81        5.00      0.79 o
   4   5  -1      353.42      353.95      6.96 o
   5   5  -1       23.75       33.48      2.63 o
   6   5  -1       37.29       34.47      2.63 o
   7   5  -1       14.59       17.40      1.97 o
   8   5  -1       22.54       23.31      2.30 o
   9   5  -1      126.97      124.44      5.25 o
  10   5  -1       57.57       56.79      3.61 o
  11   5  -1        7.81        5.91      1.64 o
  12   5  -1        0.68        0.47      0.79 o
  13   5  -1        1.40        2.16      0.98 o
  14   5  -1       81.72       72.81      2.43 o
  15   5  -1      157.50      161.99      4.01 o
  16   5  -1       13.60       13.70      1.34 o
  17   5  -1       21.49       20.47      1.58 o
  18   5  -1       20.24       18.29      1.64 o
  19   5  -1       16.58       15.31      1.58 o
  20   5  -1        3.24        5.01      1.16 o
  21   5  -1        6.38        9.44      1.50 o
  22   5  -1        4.10        2.63      1.16 o
  23   5  -1       10.53       14.30      2.63 o
  24   5  -1        4.89        3.44      2.63 o
  25   5  -1        1.63        1.79      1.26 o
  26   5  -1        1.75        0.84      1.64 o
   1   6  -1      127.40      132.65      5.25 o
   2   6  -1      175.53      179.29      6.57 o
   3   6  -1       87.98       88.32      4.27 o
   4   6  -1       74.09       79.78      4.27 o
   5   6  -1       49.51       45.63      3.28 o
   6   6  -1      107.82      100.47      4.92 o
   7   6  -1        2.23        3.94      1.31 o
   8   6  -1      133.03      130.68      5.58 o
   9   6  -1       47.98       56.14      3.94 o
  10   6  -1       22.64       26.92      2.95 o
  11   6  -1        9.77        8.86      1.97 o
  12   6  -1        0.45        1.64      1.31 o
  13   6  -1        1.11        0.82      1.15 o
  14   6  -1        3.27        4.06      1.03 o
  15   6  -1       44.40       51.02      3.45 o
  16   6  -1       19.43       17.31      1.58 o
  17   6  -1       12.11       10.50      1.97 o
  18   6  -1        3.93        3.34      1.26 o
  19   6  -1       11.82       12.46      1.58 o
  20   6  -1        0.64        1.81      1.16 o
  21   6  -1        0.19       -0.33      1.48 o
  22   6  -1       21.17       30.51      2.29 o
   4   7  -1        5.23        8.86      1.97 o
   5   7  -1        5.55        7.22      1.97 o
   6   7  -1        1.21        2.95      1.64 o
   7   7  -1        9.02        8.53      2.30 o
   8   7  -1        4.29        4.60      1.64 o
   9   7  -1        7.06       11.82      2.30 o
  10   7  -1        3.02        4.92      1.97 o
  11   7  -1       12.62       15.10      2.63 o
  12   7  -1        2.32        3.28      1.97 o
  13   7  -1       25.49       28.89      3.28 o
  14   7  -1        0.16        0.66      1.64 o
  15   7  -1        8.68       10.18      2.63 o
  16   7  -1        3.96        4.27      2.30 o
   2   0   0     1738.29     1708.53     37.10 o
   4   0   0     1597.60     1534.17     23.24 o
   6   0   0      869.45      799.20     12.40 o
   8   0   0      182.60      172.88      2.72 o
  10   0   0      669.59      665.76      8.87 o
  12   0   0      188.84      197.85      3.28 o
  14   0   0      773.01      855.34     11.46 o
  16   0   0      470.56      472.79      6.95 o
  18   0   0      106.14      101.72      2.45 o
  20   0   0      294.51      280.25      4.86 o
  22   0   0       32.76       36.83      1.68 o
  24   0   0      432.78      397.06      8.88 o
  26   0   0        1.81        3.19      1.26 o
  28   0   0        0.92       -0.33      1.64 o
  30   0   0       29.10       32.39      2.95 o
  32   0   0        1.72        3.28      2.30 o
  34   0   0        0.12        0.98      2.30 o
   0   1   0     6837.11     6803.49    146.40 o
   1   1   0     1046.49     1022.65     15.75 o
   2   1   0      983.48      982.92     15.14 o
   3   1   0     1143.31     1081.54     16.67 o
   4   1   0      597.95      524.93      8.28 o
   5   1   0      597.72      552.60      8.74 o
   6   1   0      731.12      713.84     15.84 o
   7   1   0        1.83        1.44      0.25 o
   8   1   0        5.64        5.06      0.35 o
   9   1   0       98.17       95.28      1.50 o
  10   1   0      246.84      271.21      3.45 o
  11   1   0      521.39      539.70      6.33 o
  12   1   0       93.28      115.56      1.93 o
  13   1   0      274.59      285.93      4.22 o
  14   1   0       90.11      107.14      1.92 o
  15   1   0       67.38       58.56      1.61 o
  16   1   0      140.77      155.03      2.54 o
  17   1   0        7.45        7.77      0.96 o
  18   1   0        0.14       -0.03      0.42 o
  19   1   0       63.20       61.06      1.51 o
  20   1   0        8.77       12.34      1.10 o
  21   1   0      760.85      713.46      8.02 o
  22   1   0       94.79       89.33      2.30 o
  23   1   0        4.73        3.61      0.75 o
  24   1   0        7.58        8.67      1.04 o
  25   1   0        3.84        3.60      0.74 o
  26   1   0       24.04       19.43      1.13 o
  27   1   0        5.53        5.02      0.92 o
  28   1   0        0.84        1.48      0.85 o
  29   1   0        0.82        1.12      0.81 o
  30   1   0        1.98        1.89      1.37 o
  31   1   0       18.40       20.95      1.81 o
  32   1   0        1.03        1.09      1.11 o
  33   1   0        2.74        2.13      1.62 o
  34   1   0       17.71       28.08      2.60 o
   0   2   0       73.33       57.80      1.97 o
   1   2   0     1969.93     1891.81     29.91 o
   2   2   0      106.86       94.14      2.09 o
   3   2   0      318.11      302.75      5.23 o
   4   2   0      389.44      386.63      6.63 o
   5   2   0     1573.53     1674.24     36.42 o
   6   2   0      228.20      227.72      4.16 o
   7   2   0       94.61      111.39      2.43 o
   8   2   0      281.10      292.49      5.33 o
   9   2   0      440.24      455.13      7.90 o
  10   2   0      229.98      262.04      4.86 o
  11   2   0     1434.36     1462.07     32.02 o
  12   2   0      319.14      318.88      4.71 o
  13   2   0      176.86      152.84      2.69 o
  14   2   0        8.32       10.76      1.02 o
  15   2   0      168.75      178.25      3.21 o
  16   2   0       21.73       24.62      1.14 o
  17   2   0       47.70       45.28      1.71 o
  18   2   0      162.04      166.69      3.28 o
  19   2   0      202.07      196.18      3.72 o
  20   2   0       57.85       59.24      1.95 o
  21   2   0        2.32        2.98      0.87 o
  22   2   0      462.47      427.64      8.46 o
  23   2   0      146.03      130.43      3.31 o
  24   2   0        0.19        0.80      1.89 o
  25   2   0       11.93       13.16      1.55 o
  26   2   0        3.19        2.04      2.15 o
  27   2   0        3.87        2.01      1.09 o
  28   2   0        1.43        0.05      1.09 o
  29   2   0        3.34        3.15      1.11 o
  30   2   0        7.83        9.00      1.33 o
  31   2   0        1.53        0.53      1.11 o
  32   2   0        0.49        1.24      1.14 o
  33   2   0        4.47        7.32      1.42 o
   0   3   0      109.63      125.12      3.94 o
   1   3   0      271.55      291.16      5.34 o
   2   3   0       89.51       92.21      3.12 o
   3   3   0       33.58       34.02      1.39 o
   4   3   0     1693.10     1822.11     28.27 o
   5   3   0       60.36       61.91      1.96 o
   6   3   0      104.27      104.31      2.52 o
   7   3   0      135.21      143.96      3.23 o
   8   3   0      458.80      522.86      9.06 o
   9   3   0      229.76      222.78      4.49 o
  10   3   0      864.00      884.98     15.80 o
  11   3   0       51.92       48.02      2.30 o
  12   3   0        6.05        4.56      1.48 o
  13   3   0       14.02       17.40      1.09 o
  14   3   0      234.52      230.46      3.65 o
  15   3   0      277.77      275.99      4.38 o
  16   3   0       14.17        9.74      0.81 o
  17   3   0      203.27      187.29      4.34 o
  18   3   0       53.71       51.27      2.29 o
  19   3   0      107.90      108.73      3.23 o
  20   3   0        5.74        7.22      2.30 o
  21   3   0       21.79       20.78      1.58 o
  22   3   0       48.83       50.08      5.09 o
  23   3   0       36.59       32.42      3.61 o
  24   3   0        8.48        9.89      2.79 o
  25   3   0        5.47        5.09      1.16 o
  26   3   0        2.33        1.42      1.04 o
  27   3   0       28.30       34.48      2.02 o
  28   3   0        7.62       12.92      1.53 o
  29   3   0        3.93        3.69      1.30 o
  30   3   0       14.71       18.86      1.81 o
  31   3   0        1.39        1.49      1.23 o
  32   3   0       13.47       14.95      1.81 o
   0   4   0       46.45       60.08      2.95 o
   1   4   0        5.51        4.11      0.70 o
   2   4   0      199.92      200.05      4.76 o
   3   4   0        1.79        2.95      0.70 o
   4   4   0      113.88      113.78      3.12 o
   5   4   0       21.28       22.39      1.26 o
   6   4   0        1.26        0.33      0.46 o
   7   4   0        2.21        2.13      0.70 o
   8   4   0       32.55       32.49      1.81 o
   9   4   0        8.16        7.23      0.79 o
  10   4   0        0.03       -0.46      0.46 o
  11   4   0       20.25       18.58      1.26 o
  12   4   0      345.39      333.15     10.19 o
  13   4   0       20.70       16.74      2.30 o
  14   4   0      249.97      239.44      8.21 o
  15   4   0       43.80       43.33      3.28 o
  16   4   0       35.39       34.03      2.63 o
  17   4   0      486.12      467.19      8.45 o
  18   4   0       16.58       14.45      1.34 o
  19   4   0        9.23        6.44      1.03 o
  20   4   0       30.76       31.79      1.97 o
  21   4   0        0.87       -0.70      0.79 o
  22   4   0        6.92        3.28      1.31 o
  23   4   0        0.00       -0.16      1.48 o
  24   4   0       18.39       24.78      2.05 o
  25   4   0        0.05        0.04      1.15 o
  26   4   0        8.35        9.95      1.50 o
  27   4   0        1.32        1.31      1.16 o
  28   4   0        1.25        0.86      1.19 o
  29   4   0        0.24       -0.33      1.04 o
  30   4   0       18.32       24.76      2.82 o
   0   5   0      148.59      138.57      5.25 o
   1   5   0       39.45       43.07      1.86 o
   2   5   0       57.66       57.93      2.20 o
   3   5   0       16.21       14.00      1.16 o
   4   5   0       40.56       42.23      1.96 o
   5   5   0      137.83      136.98      3.69 o
   6   5   0      151.74      155.50      3.93 o
   7   5   0      609.57      589.08     10.66 o
   8   5   0        1.12        5.91      1.64 o
   9   5   0      135.10      123.46      5.25 o
  10   5   0       10.23        6.57      1.64 o
  11   5   0       18.08       18.71      2.30 o
  12   5   0      114.41      115.25      5.25 o
  13   5   0       57.64       56.47      3.61 o
  14   5   0       50.91       47.93      3.61 o
  15   5   0       45.13       52.85      3.61 o
  16   5   0        8.44        9.19      1.97 o
  17   5   0       59.41       61.06      4.27 o
  18   5   0        3.10        4.05      0.98 o
  19   5   0       12.39       14.54      1.39 o
  20   5   0        1.01        0.98      0.93 o
  21   5   0       30.99       27.20      3.12 o
  22   5   0        3.10        5.07      1.26 o
  23   5   0        3.53        4.93      1.64 o
  24   5   0        1.62        1.31      1.16 o
  25   5   0        8.16       13.43      1.73 o
  26   5   0        0.01        1.43      1.26 o
  27   5   0        0.80        0.49      1.16 o
   0   6   0       61.40       59.75      3.61 o
   1   6   0        7.06        5.58      1.16 o
   2   6   0        2.21        1.97      0.93 o
   3   6   0        6.99        6.71      1.16 o
   4   6   0        0.26        0.98      1.31 o
   5   6   0       41.03       37.10      2.95 o
   6   6   0      200.40      200.97      7.55 o
   7   6   0        4.35        3.28      1.64 o
   8   6   0        3.87        2.95      1.64 o
   9   6   0       18.93       14.77      2.30 o
  10   6   0       20.76       21.99      2.63 o
  11   6   0       43.80       47.60      3.61 o
  12   6   0        0.41        0.98      1.31 o
  13   6   0        8.16        8.86      2.30 o
  14   6   0       17.01       18.71      2.63 o
  15   6   0        1.55        2.30      1.64 o
  16   6   0        6.38        5.91      1.97 o
  17   6   0        0.11        1.64      1.64 o
  18   6   0        2.54        1.64      1.64 o
  19   6   0        8.98       11.49      2.63 o
  20   6   0        4.64        4.60      1.97 o
  21   6   0        4.59        7.22      2.30 o
  22   6   0        0.03        1.58      1.26 o
   1   7   0        5.39        6.56      1.64 o
   2   7   0        0.47       -0.98      1.31 o
   3   7   0       10.68        8.21      1.97 o
   4   7   0       18.16       18.71      2.63 o
   5   7   0        1.92        1.31      1.31 o
   6   7   0        2.25        0.66      1.64 o
   7   7   0        9.21       11.16      2.30 o
   8   7   0        0.04        0.66      1.64 o
   9   7   0       18.44       12.47      2.30 o
  10   7   0        0.84        0.98      1.64 o
  11   7   0        5.00        4.27      1.97 o
  12   7   0        0.73        3.28      1.64 o
  13   7   0        3.02        2.30      1.97 o
  14   7   0        0.23       -0.33      1.64 o
  15   7   0        2.41        4.27      1.97 o
  16   7   0        0.61        0.66      1.64 o
   2   0   1     2359.37     2383.20     29.42 o
   4   0   1     3193.25     3176.33     59.94 o
   6   0   1      118.69      115.72      1.88 o
   8   0   1      235.50      233.36      3.46 o
  10   0   1     2092.25     2041.81     25.48 o
  12   0   1      752.61      770.06     10.26 o
  14   0   1      953.26     1044.91     13.81 o
  16   0   1       71.27       77.85      3.32 o
  18   0   1       31.97       32.50      1.47 o
  20   0   1       54.03       48.33      1.76 o
  22   0   1      526.76      496.21      7.70 o
  24   0   1      220.41      197.62      4.51 o
  26   0   1        3.48        4.44      0.99 o
  28   0   1       13.74       13.00      1.30 o
  30   0   1        5.24        3.99      1.50 o
  32   0   1        7.65       11.29      2.13 o
  34   0   1        1.24        3.28      2.30 o
   1   1   1     4662.59     4747.42     71.30 o
   2   1   1     7077.40     7228.47    111.06 o
   3   1   1     1022.13     1003.85     15.69 o
   4   1   1      426.12      400.72      6.75 o
   5   1   1       55.67       52.56      4.27 o
   6   1   1      199.22      182.13      3.49 o
   7   1   1       34.58       37.82      1.26 o
   8   1   1      873.77      867.92     11.17 o
   9   1   1      640.85      645.50      5.98 o
  10   1   1      116.71      128.46      1.40 o
  11   1   1      196.42      213.05      2.37 o
  12   1   1      636.20      661.14      6.30 o
  13   1   1     1075.12     1157.00     10.60 o
  14   1   1      184.23      183.55      2.27 o
  15   1   1      176.22      177.36      2.27 o
  16   1   1       21.08       23.20      0.83 o
  17   1   1        4.64        4.91      0.60 o
  18   1   1      100.14       89.39      1.79 o
  19   1   1       11.26       12.16      0.80 o
  20   1   1       22.27       19.20      1.26 o
  21   1   1      191.09      184.92      2.94 o
  22   1   1      173.54      166.32      3.07 o
  23   1   1      112.92       99.15      2.18 o
  24   1   1      212.09      200.41      3.27 o
  25   1   1        7.62        5.60      0.89 o
  26   1   1       19.73       17.18      1.10 o
  27   1   1        2.64        3.36      0.80 o
  28   1   1        2.67        3.07      0.93 o
  29   1   1        5.43        3.44      0.87 o
  30   1   1        1.47        3.65      0.96 o
  31   1   1        4.81        4.65      1.08 o
  32   1   1        1.51        1.81      2.13 o
  33   1   1        4.26        5.13      2.30 o
  34   1   1        1.75        2.89      1.81 o
   1   2   1      183.19      181.14      3.60 o
   2   2   1      609.36      647.44     10.71 o
   3   2   1      622.54      579.86      9.66 o
   4   2   1      133.05      138.79      3.02 o
   5   2   1      220.68      220.55      4.93 o
   6   2   1       29.45       33.50      2.46 o
   7   2   1       83.06       85.51      2.63 o
   8   2   1      528.46      555.64      9.54 o
   9   2   1      286.25      307.12      5.81 o
  10   2   1       13.33       13.67      0.93 o
  11   2   1      280.28      297.64      5.69 o
  12   2   1       15.65       13.47      1.16 o
  13   2   1      413.88      448.47      8.25 o
  14   2   1      250.37      256.80      5.83 o
  15   2   1       45.07       37.62      1.35 o
  16   2   1       31.94       33.36      1.30 o
  17   2   1       95.64       92.78      2.22 o
  18   2   1      133.67      124.87      2.45 o
  19   2   1      305.99      304.71      4.56 o
  20   2   1       34.71       30.25      1.36 o
  21   2   1      235.84      233.03      3.98 o
  22   2   1      237.17      219.19      3.85 o
  23   2   1       28.34       31.94      1.49 o
  24   2   1        7.18        5.98      1.04 o
  25   2   1       20.22       16.55      1.36 o
  26   2   1       15.11       12.99      1.42 o
  27   2   1        0.30       -0.66      0.75 o
  28   2   1        7.74        6.82      1.23 o
  29   2   1        7.00        8.30      1.23 o
  30   2   1        1.16        1.68      1.04 o
  31   2   1       10.17       11.08      1.53 o
  32   2   1       12.11       18.87      1.89 o
  33   2   1        6.44        7.97      1.56 o
   1   3   1      967.70     1031.84     16.89 o
   2   3   1        0.98        2.17      0.66 o
   3   3   1       22.44       21.71      1.16 o
   4   3   1      510.60      540.88      9.42 o
   5   3   1      142.87      154.37      3.78 o
   6   3   1      183.60      194.09      4.29 o
   7   3   1      537.50      593.51     12.99 o
   8   3   1      456.04      468.23      8.59 o
   9   3   1       88.49       94.51      2.66 o
  10   3   1       96.27       98.43      2.66 o
  11   3   1       18.87       17.67      1.26 o
  12   3   1        1.68        0.98      1.31 o
  13   3   1       32.01       26.76      1.62 o
  14   3   1      321.45      322.89     12.65 o
  15   3   1       17.84       18.56      1.39 o
  16   3   1      152.21      142.06      4.27 o
  17   3   1      138.83      137.00      2.74 o
  18   3   1      537.70      508.90      7.47 o
  19   3   1        4.05        3.50      0.83 o
  20   3   1      170.33      156.31      4.93 o
  21   3   1       23.03       24.06      1.58 o
  22   3   1       60.17       58.95      2.24 o
  23   3   1      117.58      112.73      3.12 o
  24   3   1       44.01       44.53      2.05 o
  25   3   1        6.26        3.61      1.04 o
  26   3   1        2.08        2.66      1.04 o
  27   3   1        7.37        8.75      1.26 o
  28   3   1        0.38       -0.74      0.91 o
  29   3   1        3.91        4.96      1.48 o
  30   3   1        0.68        1.33      1.06 o
  31   3   1        3.03        4.68      1.33 o
  32   3   1        7.20        7.79      1.46 o
   1   4   1       30.66       31.85      1.62 o
   2   4   1       42.15       43.22      1.86 o
   3   4   1      444.19      455.00      8.48 o
   4   4   1       25.03       22.40      1.39 o
   5   4   1      201.54      191.39      5.58 o
   6   4   1       34.62       34.30      2.30 o
   7   4   1       60.05       65.36      2.20 o
   8   4   1        1.77        1.15      0.70 o
   9   4   1       53.68       51.30      1.96 o
  10   4   1      177.45      170.87      4.16 o
  11   4   1       90.16       98.07      2.99 o
  12   4   1       41.62       45.47      2.05 o
  13   4   1      247.63      243.21      6.73 o
  14   4   1      144.50      144.27      3.93 o
  15   4   1      137.03      131.89      7.39 o
  16   4   1       32.54       36.11      3.28 o
  17   4   1      311.25      308.45      9.85 o
  18   4   1       17.91       14.77      2.30 o
  19   4   1       16.66       16.02      1.31 o
  20   4   1       19.21       18.03      1.39 o
  21   4   1        1.15        2.26      0.84 o
  22   4   1       10.34       11.13      1.48 o
  23   4   1       11.73       13.14      1.50 o
  24   4   1       12.36       15.00      1.42 o
  25   4   1        4.35        4.12      1.13 o
  26   4   1        4.96        6.53      2.10 o
  27   4   1        2.65        2.38      1.10 o
  28   4   1       15.85       19.01      2.93 o
  29   4   1        3.69        4.58      1.47 o
   1   5   1      103.22      100.74      5.25 o
   2   5   1       27.21       31.22      1.86 o
   3   5   1        4.82        4.86      1.31 o
   4   5   1      353.36      352.55      9.03 o
   5   5   1       23.83       25.98      1.73 o
   6   5   1       37.30       38.42      3.28 o
   7   5   1       14.53       16.23      1.50 o
   8   5   1       22.56       21.92      1.50 o
   9   5   1      126.89      119.24      3.46 o
  10   5   1       57.64       56.52      6.07 o
  11   5   1        7.82        5.25      1.64 o
  12   5   1        0.69        1.64      1.31 o
  13   5   1        1.41       -0.33      1.31 o
  14   5   1       81.67       77.15      4.60 o
  15   5   1      157.52      154.33      6.90 o
  16   5   1       13.57       14.44      2.63 o
  17   5   1       21.47       24.29      2.95 o
  18   5   1       20.29       21.01      2.95 o
  19   5   1       16.56       15.76      2.63 o
  20   5   1        3.25        0.66      1.64 o
  21   5   1        6.42        4.60      1.97 o
  22   5   1        4.10        5.50      1.09 o
  23   5   1       10.53       14.10      1.64 o
  24   5   1        4.89        6.97      1.26 o
  25   5   1        1.62        1.74      1.14 o
  26   5   1        1.75        2.46      1.26 o
   1   6   1      127.39      125.01      8.70 o
   2   6   1      175.40      170.43      7.55 o
   3   6   1       87.94       87.09      3.61 o
   4   6   1       74.05       73.19      2.89 o
   5   6   1       49.47       45.56      6.24 o
   6   6   1      107.81       99.66      5.42 o
   7   6   1        2.23        1.31      1.31 o
   8   6   1      133.07      117.55      5.58 o
   9   6   1       48.00       49.57      3.61 o
  10   6   1       22.61       21.99      2.95 o
  11   6   1        9.78        7.22      1.97 o
  12   6   1        0.44        1.97      1.64 o
  13   6   1        1.12       -0.33      1.31 o
  14   6   1        3.26        4.27      1.97 o
  15   6   1       44.38       46.94      3.94 o
  16   6   1       19.47       21.67      2.95 o
  17   6   1       12.10       10.18      2.30 o
  18   6   1        3.93        3.61      1.97 o
  19   6   1       11.82       12.15      2.63 o
  20   6   1        0.64       -0.66      1.64 o
  21   6   1        0.20        1.97      1.64 o
  22   6   1       21.13       31.51      3.94 o
   1   7   1       21.52       22.19      1.86 o
   2   7   1        4.86        5.58      1.97 o
   3   7   1       36.64       36.77      3.28 o
   4   7   1        5.23        6.89      1.97 o
   5   7   1        5.56        5.58      1.97 o
   6   7   1        1.21       -1.31      1.31 o
   7   7   1        9.02        8.86      2.30 o
   8   7   1        4.28        5.25      1.97 o
   9   7   1        7.04        5.25      1.97 o
  10   7   1        3.04        3.61      1.97 o
  11   7   1       12.62       15.10      2.95 o
  12   7   1        2.32        4.92      2.30 o
  13   7   1       25.51       28.23      3.61 o
  14   7   1        0.16        1.97      1.97 o
  15   7   1        8.67       11.82      2.95 o
  16   7   1        3.98        6.89      2.30 o
   0   0   2    38026.06    41884.02    799.15 o
   2   0   2    11145.40    11616.49    189.94 o
   4   0   2     1833.09     1791.65     26.80 o
   6   0   2      765.11      740.42      9.57 o
   8   0   2      192.67      190.58      3.00 o
  10   0   2      456.11      476.70      6.63 o
  12   0   2       52.80       56.42      1.69 o
  14   0   2     1090.76     1115.97     14.89 o
  16   0   2        3.06        1.87      0.72 o
  18   0   2      125.15      124.41      3.80 o
  20   0   2       26.12       22.73      1.30 o
  22   0   2      122.73      124.18      3.03 o
  24   0   2      353.58      344.21      6.03 o
  26   0   2       27.22       29.63      2.63 o
  28   0   2       17.89       14.78      1.81 o
  30   0   2       24.24       31.09      2.79 o
  32   0   2       13.78       14.30      2.20 o
  34   0   2       19.81       25.93      2.76 o
   0   1   2     7118.79     7083.39    107.04 o
   1   1   2     7829.91     7954.66     84.41 o
   2   1   2     9252.07     9345.63     99.54 o
   3   1   2     1915.93     1947.74     28.20 o
   4   1   2      205.59      210.13      3.35 o
   5   1   2      348.65      331.53      5.12 o
   6   1   2        5.78        4.51      0.52 o
   7   1   2       76.17       85.27      1.88 o
   8   1   2       54.49       57.70      1.55 o
   9   1   2      580.57      605.59     15.72 o
  10   1   2      108.80      110.38      1.38 o
  11   1   2       39.86       45.12      1.18 o
  12   1   2      159.30      178.84      2.15 o
  13   1   2      114.03      121.17      1.66 o
  14   1   2       49.56       46.78      1.02 o
  15   1   2       52.76       51.19      1.05 o
  16   1   2      334.07      335.76      3.74 o
  17   1   2      116.17      112.52      1.80 o
  18   1   2      117.39      113.36      1.82 o
  19   1   2      118.77      111.82      2.01 o
  20   1   2      118.85      116.95      2.73 o
  21   1   2      416.66      390.04      5.04 o
  22   1   2       36.69       35.97      1.42 o
  23   1   2        9.95       11.15      0.95 o
  24   1   2       39.98       39.35      1.47 o
  25   1   2       29.52       28.24      1.30 o
  26   1   2       21.63       18.94      1.75 o
  27   1   2        3.46        3.05      0.83 o
  28   1   2        6.25        7.21      0.92 o
  29   1   2        1.75        2.11      0.79 o
  30   1   2       12.95       16.92      1.46 o
  31   1   2        6.82        7.78      1.30 o
  32   1   2        3.81        1.54      1.33 o
  33   1   2        0.20       -0.38      1.58 o
   0   2   2      216.15      222.15      4.44 o
   1   2   2      158.81      159.44      2.38 o
   2   2   2      685.79      704.17      8.15 o
   3   2   2      123.13      136.15      2.65 o
   4   2   2      133.15      130.36      2.47 o
   5   2   2      604.42      634.51      8.80 o
   6   2   2      368.81      382.40      6.05 o
   7   2   2      244.92      251.04      4.23 o
   8   2   2      445.72      472.73      7.02 o
   9   2   2      164.71      187.14      3.53 o
  10   2   2       65.18       62.08      1.81 o
  11   2   2      853.01      899.47     12.41 o
  12   2   2       87.06       81.86      2.26 o
  13   2   2      168.66      149.03      3.21 o
  14   2   2        5.83        7.30      0.91 o
  15   2   2       57.03       58.77      1.40 o
  16   2   2      107.97      106.53      2.42 o
  17   2   2       51.79       49.71      1.47 o
  18   2   2       12.79       11.92      0.91 o
  19   2   2      322.31      307.61      4.63 o
  20   2   2      194.59      185.61      3.39 o
  21   2   2        5.69        7.46      1.37 o
  22   2   2      133.15      128.49      2.80 o
  23   2   2       57.60       52.55      2.27 o
  24   2   2       12.16       14.36      1.45 o
  25   2   2        2.35        1.75      0.88 o
  26   2   2       11.69       11.22      1.30 o
  27   2   2        0.02        0.57      0.83 o
  28   2   2        4.81        5.94      1.23 o
  29   2   2        4.03        4.07      1.16 o
  30   2   2        8.25       10.31      1.50 o
  31   2   2        1.09        4.03      2.14 o
  32   2   2        2.18        3.24      1.26 o
  33   2   2        5.88       10.83      2.63 o
   0   3   2      108.06       92.93      3.94 o
   1   3   2      224.40      233.73      5.91 o
   2   3   2      463.65      479.26      8.84 o
   3   3   2       59.51       59.30      2.09 o
   4   3   2      140.56      145.59      3.59 o
   5   3   2       24.65       26.11      1.39 o
   6   3   2      489.09      491.09      8.95 o
   7   3   2       20.82       18.08      1.16 o
   8   3   2      177.22      165.75      4.06 o
   9   3   2      153.45      152.22      6.40 o
  10   3   2      357.99      355.63      7.08 o
  11   3   2       31.15       27.59      1.62 o
  12   3   2       95.35       93.92      3.02 o
  13   3   2       56.30       56.33      2.32 o
  14   3   2      187.65      178.52      3.83 o
  15   3   2      248.55      236.50      7.05 o
  16   3   2       52.69       52.19      2.78 o
  17   3   2       38.26       37.73      1.88 o
  18   3   2       77.93       75.64      1.81 o
  19   3   2       70.73       66.49      2.37 o
  20   3   2       88.55       81.08      2.05 o
  21   3   2       21.85       23.99      1.27 o
  22   3   2       13.56       17.00      1.17 o
  23   3   2      109.97      107.95      2.61 o
  24   3   2       40.14       47.91      2.05 o
  25   3   2        1.83        2.58      1.54 o
  26   3   2        1.67        0.70      1.00 o
  27   3   2        2.95        4.51      1.19 o
  28   3   2        3.25        3.47      1.14 o
  29   3   2       19.63       25.18      2.73 o
  30   3   2        3.48        4.13      1.35 o
  31   3   2        2.37        2.63      1.26 o
   0   4   2       94.19       96.53      3.94 o
   1   4   2       62.12       64.13      2.63 o
   2   4   2       80.43       77.86      2.55 o
   3   4   2      172.37      166.43      4.18 o
   4   4   2       31.96       36.66      1.86 o
   5   4   2        8.09        7.81      1.31 o
   6   4   2       16.21       18.56      1.39 o
   7   4   2      247.14      242.13      5.45 o
   8   4   2       81.27       84.24      3.61 o
   9   4   2       94.91       91.69      4.76 o
  10   4   2       80.25       75.72      2.79 o
  11   4   2       20.08       18.03      2.63 o
  12   4   2      381.97      377.94      8.87 o
  13   4   2       55.82       52.86      2.43 o
  14   4   2       36.30       33.46      2.13 o
  15   4   2      119.59      119.97      3.69 o
  16   4   2       39.59       42.64      2.20 o
  17   4   2      138.57      129.56      3.93 o
  18   4   2        4.08        3.72      0.95 o
  19   4   2       61.93       56.50      2.99 o
  20   4   2       21.93       21.75      4.92 o
  21   4   2       18.02       17.82      1.28 o
  22   4   2        1.96        2.57      0.94 o
  23   4   2        2.19        2.66      0.94 o
  24   4   2        2.02        2.17      0.96 o
  25   4   2        3.21        0.84      1.05 o
  26   4   2       28.55       32.33      1.93 o
  27   4   2        0.34        1.19      1.81 o
  28   4   2        7.87        9.42      2.76 o
  29   4   2        0.84       -0.44      1.06 o
   0   5   2      200.05      188.18      6.90 o
   1   5   2       27.76       28.33      1.86 o
   2   5   2       20.65       21.18      1.62 o
   3   5   2       24.44       24.05      1.73 o
   4   5   2      116.54      125.03      3.83 o
   5   5   2      108.54       99.86      3.45 o
   6   5   2        1.68        2.13      0.93 o
   7   5   2      424.18      393.09      8.12 o
   8   5   2       53.97       54.70      2.55 o
   9   5   2       60.22       57.60      2.52 o
  10   5   2        2.26        0.49      0.93 o
  11   5   2       27.92       29.25      1.97 o
  12   5   2       94.66       89.66      3.23 o
  13   5   2       41.32       38.66      2.32 o
  14   5   2       17.90       12.52      1.81 o
  15   5   2       71.40       75.51      4.60 o
  16   5   2       52.83       43.00      3.61 o
  17   5   2       32.76       35.78      3.61 o
  18   5   2        9.24       13.79      2.63 o
  19   5   2        3.21        1.64      1.64 o
  20   5   2       13.12       14.15      2.79 o
  21   5   2        5.31        2.02      2.79 o
  22   5   2        1.54        1.97      1.97 o
  23   5   2       11.27       10.07      1.88 o
  24   5   2        2.62        2.63      3.28 o
  25   5   2        4.35        5.07      1.22 o
  26   5   2        6.49        8.09      1.96 o
   0   6   2       12.88       10.83      2.30 o
   1   6   2        3.67        3.28      1.31 o
   2   6   2        6.93        7.81      1.26 o
   3   6   2        9.26        7.93      1.39 o
   4   6   2       38.74       38.43      2.32 o
   5   6   2       37.47       38.41      2.32 o
   6   6   2       72.76       80.81      8.04 o
   7   6   2        2.44        3.74      2.46 o
   8   6   2        8.05        8.13      1.39 o
   9   6   2        0.71       -0.38      0.79 o
  10   6   2       28.62       23.64      2.95 o
  11   6   2       23.51       25.60      3.28 o
  12   6   2        4.57        9.52      2.30 o
  13   6   2        4.51        4.27      1.97 o
  14   6   2       18.58       18.38      2.95 o
  15   6   2       10.27       13.79      2.63 o
  16   6   2       11.66       10.50      2.63 o
  17   6   2        0.31        0.66      1.64 o
  18   6   2        2.28        0.66      1.64 o
  19   6   2        9.23        6.89      2.30 o
  20   6   2        4.30        5.06      1.81 o
  21   6   2        8.71       11.63      2.29 o
   0   7   2        0.97        0.66      1.31 o
   1   7   2        6.68        7.78      1.39 o
   2   7   2        9.65       11.20      1.62 o
   3   7   2        1.32        1.48      1.16 o
   4   7   2       29.83       26.33      2.46 o
   5   7   2        3.50        6.56      1.97 o
   6   7   2       17.39       13.79      2.63 o
   7   7   2        9.93        9.19      2.30 o
   8   7   2        8.39        7.22      2.30 o
   9   7   2       11.93       11.16      2.63 o
  10   7   2        1.78       -0.33      1.64 o
  11   7   2        9.31        8.86      2.30 o
  12   7   2        3.13        2.30      1.97 o
  13   7   2        4.76        5.91      2.30 o
  14   7   2        1.55        3.94      1.97 o
  15   7   2        2.81        5.25      2.30 o
   2   0   3      540.98      548.54      9.19 o
   4   0   3      241.33      251.37      4.86 o
   6   0   3      294.29      264.73      4.03 o
   8   0   3      515.57      507.93      7.07 o
  10   0   3      203.66      215.40      3.58 o
  12   0   3      205.78      210.56      3.62 o
  14   0   3      203.76      199.75      3.65 o
  16   0   3       58.31       58.59      1.76 o
  18   0   3        1.38        2.48      0.73 o
  20   0   3      100.26       97.21      2.54 o
  22   0   3      221.21      214.23      4.22 o
  24   0   3      205.38      207.59      5.75 o
  26   0   3       45.23       48.03      3.78 o
  28   0   3       20.07       21.93      2.12 o
  30   0   3       11.34       14.89      2.05 o
  32   0   3        9.23       12.80      3.94 o
   1   1   3     1113.97     1134.72     16.85 o
   2   1   3     1974.88     1986.72     21.71 o
   3   1   3     1620.55     1616.81     17.78 o
   4   1   3      262.47      267.05      3.63 o
   5   1   3       40.37       42.13      1.08 o
   6   1   3      110.55      115.12      1.99 o
   7   1   3       86.09       91.41      2.75 o
   8   1   3      136.57      146.00      2.45 o
   9   1   3      274.95      284.58      3.53 o
  10   1   3      726.34      762.73      8.94 o
  11   1   3      322.91      332.48      3.91 o
  12   1   3      601.94      616.01      6.64 o
  13   1   3      168.13      168.64      2.35 o
  14   1   3       15.50       14.33      0.73 o
  15   1   3       80.73       87.28      1.67 o
  16   1   3      133.04      132.03      1.97 o
  17   1   3      132.61      140.56      2.40 o
  18   1   3       11.16        9.73      0.85 o
  19   1   3      212.67      204.12      3.19 o
  20   1   3      255.90      241.09      3.64 o
  21   1   3       89.89       82.00      1.93 o
  22   1   3       51.98       51.37      1.72 o
  23   1   3        2.00        1.51      0.64 o
  24   1   3       20.45       17.49      1.07 o
  25   1   3       30.46       32.82      1.41 o
  26   1   3       28.45       29.85      1.39 o
  27   1   3        2.01        2.96      0.98 o
  28   1   3        7.32        6.44      1.90 o
  29   1   3        3.11        4.56      1.10 o
  30   1   3        1.50        1.65      1.15 o
  31   1   3        1.35       -0.24      1.08 o
  32   1   3        2.80        2.91      2.23 o
  33   1   3        2.21        3.78      1.59 o
   1   2   3      262.94      279.86      3.81 o
   2   2   3     1316.25     1347.48     15.18 o
   3   2   3      458.32      444.49      5.66 o
   4   2   3      779.54      816.69      8.37 o
   5   2   3      115.09      117.60      2.03 o
   6   2   3      184.04      182.43      3.47 o
   7   2   3      632.53      652.33     13.44 o
   8   2   3       37.13       36.75      1.63 o
   9   2   3      160.34      159.34      5.28 o
  10   2   3       51.40       49.94      1.78 o
  11   2   3      255.71      277.76      4.99 o
  12   2   3      138.91      130.89      3.02 o
  13   2   3       12.36       13.51      1.64 o
  14   2   3       16.13       18.21      1.30 o
  15   2   3       48.21       47.15      1.38 o
  16   2   3      318.39      308.37      4.51 o
  17   2   3      162.16      162.40      3.70 o
  18   2   3       33.59       33.25      2.13 o
  19   2   3       57.51       57.62      1.82 o
  20   2   3      338.41      317.75      5.00 o
  21   2   3       38.73       36.11      1.55 o
  22   2   3      104.01       93.27      2.45 o
  23   2   3       53.18       51.82      1.86 o
  24   2   3       27.49       23.18      1.48 o
  25   2   3       20.36       17.01      1.32 o
  26   2   3        3.88        4.95      0.98 o
  27   2   3        7.44        7.99      1.10 o
  28   2   3        0.64        1.07      0.88 o
  29   2   3        8.82       11.63      1.31 o
  30   2   3        0.08        0.57      1.33 o
  31   2   3        2.58        3.22      1.64 o
  32   2   3        2.09        4.92      1.81 o
   1   3   3       90.75       93.78      1.96 o
   2   3   3        4.27        5.84      0.60 o
   3   3   3       33.99       36.22      1.16 o
   4   3   3       99.92       98.65      1.97 o
   5   3   3      217.62      207.72      3.14 o
   6   3   3       45.43       43.52      1.71 o
   7   3   3       13.46       16.34      1.45 o
   8   3   3       48.55       54.32      1.95 o
   9   3   3       19.21       20.15      1.30 o
  10   3   3       84.56       83.99      2.93 o
  11   3   3       41.32       42.24      1.83 o
  12   3   3       26.26       26.98      1.57 o
  13   3   3       31.20       32.72      1.68 o
  14   3   3      264.90      259.91      5.05 o
  15   3   3       55.90       60.56      2.26 o
  16   3   3      143.61      135.33      4.86 o
  17   3   3      111.21      112.28      3.15 o
  18   3   3       13.70       14.71      0.97 o
  19   3   3       53.06       49.23      1.58 o
  20   3   3       64.38       65.05      1.91 o
  21   3   3       35.61       41.42      1.71 o
  22   3   3       11.74       12.95      1.12 o
  23   3   3       17.52       18.98      1.30 o
  24   3   3       51.62       56.00      2.02 o
  25   3   3       13.09       13.02      1.21 o
  26   3   3        2.80        2.64      1.06 o
  27   3   3        6.80        8.56      1.62 o
  28   3   3        6.16        9.00      2.04 o
  29   3   3        2.69        2.83      1.26 o
  30   3   3        0.96        1.62      1.19 o
   1   4   3      100.67       98.09      2.16 o
   2   4   3      103.45       98.70      2.20 o
   3   4   3      178.69      175.87      3.73 o
   4   4   3       60.60       60.49      2.77 o
   5   4   3      306.47      300.06      5.31 o
   6   4   3      145.72      136.00      3.80 o
   7   4   3      153.13      153.90      3.84 o
   8   4   3       24.16       21.90      1.68 o
   9   4   3       47.85       47.76      1.95 o
  10   4   3      228.03      219.30      7.53 o
  11   4   3       61.50       66.67      2.33 o
  12   4   3       44.83       35.67      1.81 o
  13   4   3      198.83      198.74      5.20 o
  14   4   3       55.69       54.36      2.21 o
  15   4   3       40.27       40.66      2.07 o
  16   4   3       52.33       52.20      2.30 o
  17   4   3       24.15       22.13      1.62 o
  18   4   3        3.42        3.81      1.50 o
  19   4   3        4.49        4.40      1.11 o
  20   4   3       27.49       28.18      1.92 o
  21   4   3       52.31       50.65      3.46 o
  22   4   3       15.55       18.68      3.28 o
  23   4   3        5.41        5.72      1.02 o
  24   4   3       11.60       11.89      1.24 o
  25   4   3       28.63       31.40      2.06 o
  26   4   3        7.96        8.76      1.36 o
  27   4   3        0.41        0.74      1.04 o
  28   4   3        5.16        8.50      3.16 o
   1   5   3      277.15      264.25      6.27 o
   2   5   3       31.71       33.82      2.09 o
   3   5   3       15.07       16.14      1.62 o
   4   5   3        1.77        0.49      0.93 o
   5   5   3       14.24       11.51      1.97 o
   6   5   3       52.95       52.73      2.63 o
   7   5   3       31.15       30.66      2.09 o
   8   5   3       22.99       19.80      1.52 o
   9   5   3       44.14       44.35      2.24 o
  10   5   3        9.29        6.82      1.11 o
  11   5   3       55.26       54.50      3.56 o
  12   5   3        7.82        7.42      1.23 o
  13   5   3        1.43        1.35      1.00 o
  14   5   3       28.39       27.32      1.88 o
  15   5   3      104.73      107.53      3.52 o
  16   5   3       25.88       25.13      1.88 o
  17   5   3       49.20       53.00      3.08 o
  18   5   3       12.66       10.44      1.88 o
  19   5   3       24.52       26.02      2.52 o
  20   5   3       18.12       14.64      3.12 o
  21   5   3        4.59        4.53      1.64 o
  22   5   3        1.47       -0.36      1.34 o
  23   5   3        7.27        9.86      2.05 o
  24   5   3        3.33        5.87      1.69 o
  25   5   3        3.51        4.33      1.64 o
   1   6   3       29.72       33.69      2.32 o
   2   6   3       65.59       61.21      2.89 o
   3   6   3       20.29       18.11      1.86 o
   4   6   3       15.98       13.03      3.28 o
   5   6   3        1.54        1.44      1.81 o
   6   6   3       86.42       84.15      3.48 o
   7   6   3       36.02       37.16      3.12 o
   8   6   3       17.87       16.82      2.63 o
   9   6   3       25.36       22.56      1.68 o
  10   6   3       11.37        8.48      1.48 o
  11   6   3        0.89        0.36      1.09 o
  12   6   3        0.27       -0.81      0.81 o
  13   6   3        8.53        9.55      1.81 o
  14   6   3        1.22        2.16      1.34 o
  15   6   3        4.92        4.10      1.62 o
  16   6   3       31.41       33.81      4.43 o
  17   6   3       14.72       14.73      2.63 o
  18   6   3       23.53       22.21      3.12 o
  19   6   3        1.92        2.87      3.61 o
  20   6   3       13.74       18.12      2.52 o
   1   7   3       13.74       14.62      1.86 o
   2   7   3       10.34       15.96      3.45 o
   3   7   3       81.81       94.96      3.83 o
   4   7   3        5.67        6.01      1.50 o
   5   7   3       32.94       41.32      2.95 o
   6   7   3       11.28       16.52      1.96 o
   7   7   3        4.32        5.35      1.50 o
   8   7   3        3.93        7.22      2.30 o
   9   7   3       19.82       22.65      3.28 o
  10   7   3       18.11       18.71      3.28 o
  11   7   3       28.01       29.45      2.76 o
  12   7   3        3.15        2.67      3.28 o
  13   7   3       14.03       17.73      3.28 o
   0   0   4      101.76       92.28      3.94 o
   2   0   4       60.36       54.03      1.96 o
   4   0   4      312.85      313.23      6.03 o
   6   0   4      158.14      164.48      3.78 o
   8   0   4      411.95      434.23      8.10 o
  10   0   4      267.76      271.61      4.46 o
  12   0   4      208.12      220.37      3.92 o
  14   0   4      145.55      138.14      3.07 o
  16   0   4      333.96      329.01      5.50 o
  18   0   4      520.03      499.36      7.72 o
  20   0   4       57.04       50.80      3.45 o
  22   0   4       41.68       39.16      2.60 o
  24   0   4       71.89       73.75      3.31 o
  26   0   4       41.77       47.89      2.84 o
  28   0   4       22.53       30.41      2.52 o
  30   0   4       16.90       23.28      2.52 o
  32   0   4        5.62        5.72      2.30 o
   0   1   4      551.53      566.37      9.88 o
   1   1   4      654.16      633.15      7.77 o
   2   1   4     2221.00     2225.86     24.67 o
   3   1   4     2725.80     2733.24     26.64 o
   4   1   4      273.93      254.34      3.22 o
   5   1   4      212.19      211.34      2.74 o
   6   1   4       56.66       61.19      1.23 o
   7   1   4       56.96       58.37      1.23 o
   8   1   4       91.65       91.06      1.85 o
   9   1   4      158.10      166.42      2.34 o
  10   1   4       82.63       86.13      1.51 o
  11   1   4       25.00       26.57      1.28 o
  12   1   4       25.96       23.59      0.92 o
  13   1   4      112.90      116.55      1.96 o
  14   1   4       74.85       77.76      1.95 o
  15   1   4       48.15       49.90      1.56 o
  16   1   4      201.04      205.07      3.54 o
  17   1   4       31.13       29.57      1.85 o
  18   1   4       26.87       28.27      1.35 o
  19   1   4      106.45       97.83      2.42 o
  20   1   4      105.72      109.91      3.60 o
  21   1   4       99.73       96.18      2.50 o
  22   1   4        7.95        8.76      1.06 o
  23   1   4        4.72        5.52      0.88 o
  24   1   4       46.24       51.48      2.07 o
  25   1   4       33.79       36.85      2.46 o
  26   1   4       38.47       39.36      2.26 o
  27   1   4       10.92       14.67      1.63 o
  28   1   4        1.34        2.79      1.30 o
  29   1   4        7.71        7.03      1.55 o
  30   1   4       20.94       23.98      2.78 o
  31   1   4        6.88       12.09      1.83 o
   0   2   4      215.77      208.49      4.53 o
   1   2   4      262.35      266.77      3.88 o
   2   2   4      899.05      925.02     13.33 o
   3   2   4      587.26      520.48      6.61 o
   4   2   4      796.37      781.47      9.40 o
   5   2   4      283.36      277.60      6.59 o
   6   2   4      269.65      282.42      4.01 o
   7   2   4      157.23      155.54      2.55 o
   8   2   4       14.18       14.47      1.15 o
   9   2   4       18.76       17.55      1.30 o
  10   2   4       99.58       98.39      2.64 o
  11   2   4       59.07       57.47      2.12 o
  12   2   4       15.10       16.67      1.30 o
  13   2   4       68.64       72.36      1.68 o
  14   2   4        0.32        0.93      0.62 o
  15   2   4       65.28       63.71      2.80 o
  16   2   4      185.17      191.23      3.35 o
  17   2   4       80.43       79.82      2.04 o
  18   2   4       26.42       29.11      1.41 o
  19   2   4      168.29      172.60      3.32 o
  20   2   4      128.96      122.82      4.17 o
  21   2   4        3.91        3.88      0.92 o
  22   2   4        0.31        0.17      0.80 o
  23   2   4        6.62        8.01      1.06 o
  24   2   4        1.28        0.26      0.97 o
  25   2   4        8.45        7.28      1.09 o
  26   2   4        6.38        6.30      1.14 o
  27   2   4       15.74       16.13      1.61 o
  28   2   4        2.39        3.84      1.04 o
  29   2   4        1.48        1.67      1.35 o
  30   2   4        7.65        7.56      1.63 o
   0   3   4        0.44        0.98      0.70 o
   1   3   4      135.33      136.15      2.53 o
   2   3   4       16.15       16.03      0.93 o
   3   3   4       43.91       44.10      1.37 o
   4   3   4        5.36        5.09      0.87 o
   5   3   4       32.23       33.41      1.80 o
   6   3   4       11.93       11.49      1.08 o
   7   3   4       11.53       13.21      1.92 o
   8   3   4      183.34      194.39      4.11 o
   9   3   4       87.84       85.13      4.62 o
  10   3   4       25.26       22.02      1.49 o
  11   3   4      179.63      182.00      4.03 o
  12   3   4      233.38      222.13      4.60 o
  13   3   4        7.99        9.02      1.28 o
  14   3   4       40.55       41.31      2.88 o
  15   3   4       40.39       36.15      1.92 o
  16   3   4       58.85       57.34      2.50 o
  17   3   4       50.65       46.97      2.11 o
  18   3   4        3.74        3.42      0.71 o
  19   3   4       57.80       60.27      3.08 o
  20   3   4       94.62       96.34      3.36 o
  21   3   4       22.26       26.02      1.40 o
  22   3   4        2.17        1.97      0.81 o
  23   3   4       36.99       35.37      1.66 o
  24   3   4        8.82        8.66      1.15 o
  25   3   4       15.12       14.18      1.34 o
  26   3   4        4.50        5.71      1.52 o
  27   3   4       10.14       14.61      1.61 o
  28   3   4       15.05       20.40      1.66 o
  29   3   4        3.49        2.00      1.23 o
   0   4   4        9.46       10.89      1.97 o
   1   4   4      263.27      255.34      4.79 o
   2   4   4       56.21       48.89      1.95 o
   3   4   4       33.77       34.31      1.71 o
   4   4   4       33.44       33.11      1.71 o
   5   4   4       75.65       69.17      2.33 o
   6   4   4      111.90      109.85      3.83 o
   7   4   4      127.82      120.96      3.16 o
   8   4   4      173.99      169.48      3.85 o
   9   4   4      141.37      133.76      3.47 o
  10   4   4        5.39        3.40      1.00 o
  11   4   4       25.67       27.78      2.99 o
  12   4   4       80.73       79.06      2.76 o
  13   4   4       43.82       39.53      1.95 o
  14   4   4       31.04       32.69      1.88 o
  15   4   4       32.42       31.98      1.88 o
  16   4   4        4.04        3.42      0.96 o
  17   4   4        4.45        3.89      1.64 o
  18   4   4        1.85        0.76      0.94 o
  19   4   4       14.24       14.68      2.15 o
  20   4   4        0.55       -0.47      0.99 o
  21   4   4       15.18       16.17      1.72 o
  22   4   4       17.55       17.26      1.72 o
  23   4   4        4.80        5.67      1.23 o
  24   4   4       24.15       25.97      1.74 o
  25   4   4       23.58       21.27      2.85 o
  26   4   4       18.61       19.18      1.67 o
   0   5   4        6.71        4.60      1.64 o
   1   5   4       15.17       10.77      2.13 o
   2   5   4       65.98       69.60      3.02 o
   3   5   4        5.41        4.50      1.16 o
   4   5   4       34.67       35.02      1.83 o
   5   5   4       13.92       12.92      2.19 o
   6   5   4       39.28       38.79      2.46 o
   7   5   4       89.16       78.28      2.71 o
   8   5   4        3.25        4.85      1.04 o
   9   5   4        3.82        3.92      1.08 o
  10   5   4       14.61       10.94      1.38 o
  11   5   4       51.49       52.87      2.45 o
  12   5   4       28.52       29.05      2.59 o
  13   5   4       34.60       35.98      2.14 o
  14   5   4       43.65       45.53      2.99 o
  15   5   4       24.17       23.89      1.81 o
  16   5   4       17.59       15.35      1.62 o
  17   5   4        9.98       11.78      1.53 o
  18   5   4        3.32        1.91      1.11 o
  19   5   4        0.73        2.58      1.19 o
  20   5   4       21.80       26.92      2.60 o
  21   5   4        9.96       11.53      2.12 o
  22   5   4        6.49        4.60      1.64 o
  23   5   4       13.88       18.13      2.63 o
   0   6   4        1.71        0.00      1.64 o
   1   6   4        2.26        1.81      1.16 o
   2   6   4        5.25        3.28      1.26 o
   3   6   4        1.31        0.73      1.03 o
   4   6   4       29.77       29.88      2.32 o
   5   6   4       16.81       16.26      1.86 o
   6   6   4        1.51        2.30      1.16 o
   7   6   4       30.06       33.76      2.43 o
   8   6   4        0.85        0.27      1.46 o
   9   6   4        5.47        7.62      1.33 o
  10   6   4       38.70       40.98      2.26 o
  11   6   4        0.89        0.43      0.99 o
  12   6   4        9.35        9.43      1.42 o
  13   6   4       17.52       17.47      1.81 o
  14   6   4       26.73       36.08      2.21 o
  15   6   4       23.68       23.88      2.95 o
  16   6   4       11.27       15.28      3.12 o
  17   6   4        7.69        7.57      1.88 o
  18   6   4        3.05        3.00      1.58 o
   0   7   4        3.90        3.28      2.30 o
   1   7   4       16.68       23.10      2.43 o
   2   7   4       21.50       27.46      2.55 o
   3   7   4       19.67       27.35      2.43 o
   4   7   4       19.08       17.13      2.09 o
   5   7   4       14.97       15.48      3.61 o
   6   7   4        5.47        8.48      1.86 o
   7   7   4        9.99       14.89      2.30 o
   8   7   4       10.55       11.12      1.86 o
   9   7   4        2.27        1.81      1.39 o
   2   0   5       31.36       33.33      1.86 o
   4   0   5       16.28       14.90      1.26 o
   6   0   5      153.48      155.87      4.02 o
   8   0   5      312.80      310.59      6.46 o
  10   0   5      175.32      189.69      4.58 o
  12   0   5       50.71       51.04      2.24 o
  14   0   5      207.58      223.34      6.40 o
  16   0   5       14.98       16.61      1.50 o
  18   0   5      371.01      381.97      8.19 o
  20   0   5       93.49       92.70      4.60 o
  22   0   5       37.43       38.56      2.63 o
  24   0   5       17.32       17.81      3.45 o
  26   0   5        3.01        3.56      1.58 o
  28   0   5       10.71       13.84      2.29 o
  30   0   5        2.71        1.68      1.81 o
   1   1   5       58.72       62.37      2.23 o
   2   1   5       23.42       22.43      1.10 o
   3   1   5      338.49      344.41      4.88 o
   4   1   5      156.16      156.90      2.86 o
   5   1   5       16.52       19.42      1.47 o
   6   1   5      206.21      208.99      3.42 o
   7   1   5      171.45      178.38      2.72 o
   8   1   5      181.35      184.76      2.71 o
   9   1   5       20.35       21.53      1.56 o
  10   1   5      171.44      174.30      2.60 o
  11   1   5       63.40       62.96      1.80 o
  12   1   5       24.60       25.81      1.24 o
  13   1   5       58.68       56.81      1.72 o
  14   1   5       48.33       51.30      1.69 o
  15   1   5       51.36       54.24      1.78 o
  16   1   5       49.50       49.62      1.72 o
  17   1   5       62.10       67.58      2.05 o
  18   1   5       68.09       69.06      3.03 o
  19   1   5       62.06       59.89      2.06 o
  20   1   5      122.94      115.62      2.79 o
  21   1   5       72.39       79.16      2.33 o
  22   1   5       34.17       35.77      2.11 o
  23   1   5        0.80       -0.37      1.14 o
  24   1   5       28.61       30.52      2.07 o
  25   1   5       17.35       21.53      1.87 o
  26   1   5       38.33       42.32      2.41 o
  27   1   5       20.19       24.19      2.11 o
  28   1   5        6.09        7.69      1.67 o
  29   1   5        3.97        6.14      1.63 o
  30   1   5        0.81       -0.43      1.44 o
   1   2   5      235.45      235.04      3.77 o
   2   2   5      276.71      269.49      4.88 o
   3   2   5      469.59      452.15      5.24 o
   4   2   5      729.81      731.51      9.07 o
   5   2   5       98.93      102.66      2.20 o
   6   2   5       32.35       31.98      1.83 o
   7   2   5      132.56      139.93      4.65 o
   8   2   5       33.56       35.59      1.23 o
   9   2   5       16.19       14.96      0.94 o
  10   2   5      129.93      134.50      2.54 o
  11   2   5       19.49       18.72      1.37 o
  12   2   5       43.84       42.12      1.50 o
  13   2   5      131.27      132.28      2.67 o
  14   2   5       59.79       60.21      1.85 o
  15   2   5       23.63       23.93      1.27 o
  16   2   5      108.84      106.36      2.45 o
  17   2   5        8.38        8.74      1.03 o
  18   2   5      122.69      119.95      2.74 o
  19   2   5        1.08        0.82      1.18 o
  20   2   5       73.65       75.75      2.24 o
  21   2   5       78.66       80.62      5.07 o
  22   2   5        8.28        8.23      1.06 o
  23   2   5        8.13        8.62      1.09 o
  24   2   5        3.21        2.95      1.28 o
  25   2   5        0.17        1.35      0.95 o
  26   2   5        7.31        7.75      1.59 o
  27   2   5        0.76        2.47      1.39 o
  28   2   5        1.07       -1.43      1.43 o
  29   2   5        2.27        1.97      1.43 o
   1   3   5       77.63       75.01      2.00 o
   2   3   5       16.65       16.09      1.06 o
   3   3   5       51.39       48.92      1.95 o
   4   3   5      147.90      141.48      3.73 o
   5   3   5       70.70       71.44      2.40 o
   6   3   5       11.38       10.78      1.25 o
   7   3   5       89.76       87.88      2.97 o
   8   3   5       43.71       48.33      2.57 o
   9   3   5       44.97       41.86      2.02 o
  10   3   5      303.70      299.90      5.62 o
  11   3   5       33.72       32.42      2.26 o
  12   3   5        6.59        4.76      1.11 o
  13   3   5       50.66       51.60      2.21 o
  14   3   5       90.82       96.21      3.71 o
  15   3   5        2.79        3.49      1.11 o
  16   3   5        4.05        4.99      2.26 o
  17   3   5       30.30       32.44      2.49 o
  18   3   5       46.99       50.46      1.76 o
  19   3   5       27.36       28.34      1.48 o
  20   3   5       26.53       29.49      1.49 o
  21   3   5        3.04        2.14      1.04 o
  22   3   5        1.80        1.94      0.88 o
  23   3   5        0.84       -0.22      0.82 o
  24   3   5       20.50       21.11      1.54 o
  25   3   5       14.27       13.62      1.51 o
  26   3   5       10.60       13.63      1.41 o
  27   3   5        1.49        2.63      1.16 o
   1   4   5       72.27       73.06      3.13 o
   2   4   5       63.18       62.57      2.32 o
   3   4   5       81.40       86.89      2.70 o
   4   4   5      117.66      110.27      3.16 o
   5   4   5       83.31       79.31      2.65 o
   6   4   5       39.89       39.01      1.95 o
   7   4   5       28.02       30.47      1.83 o
   8   4   5       25.93       27.49      2.84 o
   9   4   5       22.41       23.67      1.71 o
  10   4   5       42.11       39.48      2.02 o
  11   4   5       26.50       24.45      1.76 o
  12   4   5       50.18       44.02      2.14 o
  13   4   5       21.71       21.33      1.76 o
  14   4   5        7.87        7.60      1.30 o
  15   4   5       30.65       26.70      2.04 o
  16   4   5       10.17       12.40      1.69 o
  17   4   5       18.70       19.98      1.76 o
  18   4   5       26.21       26.39      2.04 o
  19   4   5       23.63       28.41      3.68 o
  20   4   5        1.49       -0.68      1.14 o
  21   4   5       20.93       23.72      2.02 o
  22   4   5        7.46        7.68      1.89 o
  23   4   5        6.01        5.11      1.12 o
  24   4   5        0.79        0.27      0.96 o
   1   5   5       50.58       42.14      3.12 o
   2   5   5       20.99       23.50      2.09 o
   3   5   5        2.55        1.31      1.16 o
   4   5   5       73.29       67.08      3.25 o
   5   5   5        2.17        4.00      1.26 o
   6   5   5        3.29        1.64      1.16 o
   7   5   5        8.65        8.50      1.33 o
   8   5   5       17.50       18.55      1.71 o
   9   5   5       48.39       45.19      2.60 o
  10   5   5        5.97        5.36      1.19 o
  11   5   5       31.37       34.90      2.14 o
  12   5   5        4.69        4.82      1.50 o
  13   5   5        8.19        6.85      1.44 o
  14   5   5       67.58       72.76      2.90 o
  15   5   5       17.12       20.58      2.58 o
  16   5   5       22.64       25.36      2.07 o
  17   5   5        7.08        7.42      1.42 o
  18   5   5        3.60        3.79      1.19 o
  19   5   5        3.40        3.08      1.39 o
  20   5   5        0.54       -1.11      1.11 o
  21   5   5        0.42       -0.51      1.59 o
   1   6   5       47.46       51.84      6.24 o
   2   6   5        4.04        3.94      1.39 o
   3   6   5        2.41        2.93      3.12 o
   4   6   5        7.48        8.50      1.73 o
   5   6   5        1.75        0.33      1.16 o
   6   6   5       10.90       13.14      1.86 o
   7   6   5       22.24       24.69      2.95 o
   8   6   5        5.89        6.56      1.62 o
   9   6   5       17.45       16.21      2.13 o
  10   6   5        8.17        7.54      1.73 o
  11   6   5        1.64        2.30      1.39 o
  12   6   5        5.05        5.04      1.33 o
  13   6   5       24.55       27.39      2.14 o
  14   6   5       11.83       12.04      1.83 o
  15   6   5        4.53        4.89      1.49 o
   0   0   6      232.65      241.42      7.88 o
   2   0   6      283.26      291.95      6.73 o
   4   0   6      262.18      254.74      5.79 o
   6   0   6      129.19      126.84      3.78 o
   8   0   6      380.47      378.86      7.86 o
  10   0   6       21.47       24.38      1.69 o
  12   0   6      145.41      144.14      4.10 o
  14   0   6       97.69      106.05      5.91 o
  16   0   6      110.89      106.38      6.24 o
  18   0   6      334.52      337.36     12.15 o
  20   0   6        2.56        3.94      2.63 o
  22   0   6       48.99       55.81      5.25 o
  24   0   6        1.98        2.95      2.95 o
  26   0   6        5.75        5.91      3.28 o
  28   0   6       17.29       20.02      4.60 o
   0   1   6      102.78      103.13      3.36 o
   1   1   6       41.92       47.76      1.64 o
   2   1   6        2.60        3.45      1.16 o
   3   1   6      115.65      112.00      2.49 o
   4   1   6       70.27       72.67      3.93 o
   5   1   6      177.69      182.90      3.30 o
   6   1   6        8.92       10.81      0.96 o
   7   1   6        3.32        2.36      0.69 o
   8   1   6       15.63       17.45      1.08 o
   9   1   6       37.58       40.63      2.61 o
  10   1   6        1.62        0.44      0.78 o
  11   1   6        5.28        4.03      1.02 o
  12   1   6       17.15       18.51      1.96 o
  13   1   6       61.13       63.51      1.89 o
  14   1   6        3.13        1.88      0.69 o
  15   1   6       28.01       26.36      1.43 o
  16   1   6       40.30       41.26      1.69 o
  17   1   6      169.48      173.24      6.39 o
  18   1   6       71.73       73.60      2.94 o
  19   1   6       28.06       24.30      3.33 o
  20   1   6        7.27        7.22      1.43 o
  21   1   6       19.19       19.38      3.25 o
  22   1   6       22.74       21.98      1.91 o
  23   1   6        4.37        5.11      1.43 o
  24   1   6        5.59        4.40      1.47 o
  25   1   6        4.44        5.54      1.63 o
  26   1   6        4.63        4.66      1.50 o
  27   1   6       16.34       18.63      2.07 o
  28   1   6        5.38        5.38      1.59 o
   0   2   6       46.83       41.61      3.61 o
   1   2   6        8.39        6.42      1.85 o
   2   2   6       33.54       35.64      1.99 o
   3   2   6      406.31      387.59      5.69 o
   4   2   6      502.14      502.57      8.09 o
   5   2   6      209.95      211.37      5.22 o
   6   2   6       33.11       33.54      1.39 o
   7   2   6       51.05       51.15      1.96 o
   8   2   6       50.36       48.81      1.65 o
   9   2   6       48.99       49.96      1.67 o
  10   2   6       93.80       92.78      2.28 o
  11   2   6       11.81       11.91      1.18 o
  12   2   6       54.41       55.35      1.82 o
  13   2   6       24.91       23.76      1.30 o
  14   2   6        0.48       -0.75      0.75 o
  15   2   6       34.23       33.07      1.58 o
  16   2   6       68.41       65.76      3.16 o
  17   2   6       13.34       15.82      1.26 o
  18   2   6       29.15       30.16      1.62 o
  19   2   6       19.98       20.72      1.61 o
  20   2   6       45.53       46.78      1.97 o
  21   2   6        0.64       -0.21      0.86 o
  22   2   6        9.68       10.02      1.61 o
  23   2   6        2.35        3.63      1.26 o
  24   2   6        6.71        6.45      2.43 o
  25   2   6        7.59        9.04      1.62 o
  26   2   6       19.32       21.91      2.11 o
  27   2   6       33.98       43.95      2.85 o
   0   3   6      255.21      246.34      8.87 o
   1   3   6       80.74       83.05      2.70 o
   2   3   6        2.95        6.41      4.22 o
   3   3   6       94.06       92.66      2.83 o
   4   3   6      158.44      145.05      3.65 o
   5   3   6      213.60      192.52      4.35 o
   6   3   6       81.46       76.63      2.71 o
   7   3   6       17.53       17.70      2.47 o
   8   3   6       32.34       32.37      1.88 o
   9   3   6       81.56       78.26      2.78 o
  10   3   6        7.37        6.70      1.36 o
  11   3   6       98.11       97.88      4.19 o
  12   3   6       74.62       72.56      2.70 o
  13   3   6       18.79       18.89      1.28 o
  14   3   6        0.13        0.21      0.70 o
  15   3   6        6.51        7.73      0.95 o
  16   3   6       34.49       33.12      1.60 o
  17   3   6       41.16       38.16      1.73 o
  18   3   6        6.40        6.43      1.08 o
  19   3   6       28.19       27.83      1.71 o
  20   3   6       14.51       13.31      1.28 o
  21   3   6       10.16       13.42      1.56 o
  22   3   6        2.03        1.50      0.98 o
  23   3   6        3.45        2.99      1.41 o
  24   3   6        2.01        2.18      1.55 o
  25   3   6        2.43        1.97      1.18 o
   0   4   6        1.32        1.31      1.64 o
   1   4   6       59.85       59.26      3.02 o
   2   4   6        5.93        5.17      1.48 o
   3   4   6       16.45       16.92      2.13 o
   4   4   6       32.90       32.93      3.94 o
   5   4   6       19.30       16.80      1.57 o
   6   4   6       54.56       55.77      2.40 o
   7   4   6       21.43       21.29      1.71 o
   8   4   6       27.86       31.07      1.95 o
   9   4   6       20.91       20.14      1.76 o
  10   4   6       16.10       15.47      1.63 o
  11   4   6        2.79        1.64      1.06 o
  12   4   6        3.58        2.27      1.11 o
  13   4   6        1.19       -0.10      1.42 o
  14   4   6        2.20        3.59      1.19 o
  15   4   6       12.46       12.96      1.68 o
  16   4   6       21.78       21.76      1.95 o
  17   4   6        2.63        3.26      1.22 o
  18   4   6        3.12        4.53      1.39 o
  19   4   6       10.83       14.22      1.81 o
  20   4   6        5.76        5.04      1.42 o
  21   4   6        6.16        6.67      1.53 o
  22   4   6        4.59        2.97      1.36 o
   0   5   6       15.36       18.05      2.95 o
   1   5   6       14.62       18.48      2.09 o
   2   5   6        1.66        1.31      1.16 o
   3   5   6        4.90        4.47      1.64 o
   4   5   6       15.09       12.66      1.86 o
   5   5   6        1.28        0.90      1.26 o
   6   5   6       24.22       24.83      2.32 o
   7   5   6        6.99        7.31      2.46 o
   8   5   6        4.00        3.12      1.39 o
   9   5   6        2.06        1.81      1.39 o
  10   5   6       22.97       26.68      2.02 o
  11   5   6       17.04       20.21      1.90 o
  12   5   6        9.00       12.76      1.63 o
  13   5   6       18.03       20.11      2.02 o
  14   5   6       18.17       22.18      2.00 o
  15   5   6        2.03        3.29      1.33 o
  16   5   6        2.10        1.45      1.58 o
  17   5   6        1.99        0.77      1.30 o
  18   5   6        0.80        0.90      1.45 o
   0   6   6        5.82        1.64      1.97 o
   1   6   6        1.16        1.52      1.31 o
   2   6   6        2.00        2.30      1.39 o
   3   6   6       10.67       11.06      2.30 o
   4   6   6        0.71        1.06      1.50 o
   5   6   6        0.91        0.84      1.64 o
   6   6   6        3.70        2.30      2.13 o
   7   6   6       12.33       14.24      2.20 o
   8   6   6       13.89       16.33      2.32 o
   9   6   6        0.25       -0.75      1.26 o
  10   6   6       33.06       35.35      3.45 o
   2   0   7       15.08       14.15      1.62 o
   4   0   7       67.43       68.35      2.89 o
   6   0   7      101.57      109.53      4.43 o
   8   0   7       47.93       44.84      2.36 o
  10   0   7       12.45       12.36      2.46 o
  12   0   7       53.32       48.26      4.27 o
  14   0   7      125.45      137.24      7.22 o
  16   0   7       85.54      100.46      6.24 o
  18   0   7      250.65      269.96     10.84 o
  20   0   7       42.36       40.05      4.92 o
  22   0   7       62.73       61.39      5.91 o
  24   0   7        5.00        6.24      3.28 o
   1   1   7       44.11       44.19      1.72 o
   2   1   7       17.97       16.68      1.22 o
   3   1   7       33.61       35.16      1.50 o
   4   1   7        6.31        5.54      0.89 o
   5   1   7       49.33       48.51      1.72 o
   6   1   7      112.18      110.19      2.63 o
   7   1   7       59.25       57.19      2.49 o
   8   1   7       56.46       57.70      2.57 o
   9   1   7       18.76       17.61      2.91 o
  10   1   7       15.10       16.45      1.56 o
  11   1   7       14.67       13.34      1.43 o
  12   1   7       26.90       25.30      1.71 o
  13   1   7        3.67        5.78      1.23 o
  14   1   7       24.75       26.51      1.87 o
  15   1   7        2.19        1.07      1.22 o
  16   1   7       30.48       26.44      2.66 o
  17   1   7       15.00       15.59      2.43 o
  18   1   7        5.53        5.94      2.05 o
  19   1   7       13.99       14.48      2.43 o
  20   1   7       10.45       11.51      2.43 o
  21   1   7       38.36       36.86      3.36 o
  22   1   7       21.63       28.73      4.10 o
  23   1   7       18.24       22.25      3.13 o
  24   1   7        1.38        2.44      2.20 o
  25   1   7        4.58        2.79      2.32 o
   1   2   7      110.91      108.84      2.64 o
   2   2   7        7.72       11.60      1.38 o
   3   2   7       49.20       48.19      2.23 o
   4   2   7       85.01       79.36      2.71 o
   5   2   7       56.52       55.35      2.66 o
   6   2   7       94.39       92.91      3.56 o
   7   2   7       37.77       35.82      2.02 o
   8   2   7       39.41       39.30      2.12 o
   9   2   7       18.42       22.91      2.07 o
  10   2   7       86.82       92.92      3.13 o
  11   2   7       37.27       41.68      2.22 o
  12   2   7        7.23        6.10      1.23 o
  13   2   7       35.16       34.03      1.60 o
  14   2   7       17.81       17.70      1.32 o
  15   2   7       14.40       13.67      1.72 o
  16   2   7       25.53       25.25      1.94 o
  17   2   7       10.86       10.49      1.24 o
  18   2   7       36.16       36.55      1.82 o
  19   2   7        0.29        0.32      0.96 o
  20   2   7        5.27        4.13      1.43 o
  21   2   7        1.62       -0.36      1.79 o
  22   2   7        2.82        0.86      1.36 o
  23   2   7        4.23        1.69      2.31 o
  24   2   7        1.58        0.57      1.80 o
   1   3   7       43.98       40.14      2.66 o
   2   3   7        3.67        2.79      1.39 o
   3   3   7        6.54        7.52      1.33 o
   4   3   7      288.81      273.35      5.74 o
   5   3   7      112.43      104.79      4.09 o
   6   3   7       69.59       60.36      3.24 o
   7   3   7        3.81        3.28      1.14 o
   8   3   7       44.84       44.80      1.71 o
   9   3   7       21.52       22.79      1.34 o
  10   3   7       89.21       89.12      4.50 o
  11   3   7       40.85       40.93      1.74 o
  12   3   7       28.59       30.39      1.90 o
  13   3   7        4.01        4.59      0.88 o
  14   3   7       35.96       34.81      1.90 o
  15   3   7        9.38        9.34      1.14 o
  16   3   7        8.25        8.87      1.12 o
  17   3   7        3.44        5.01      1.15 o
  18   3   7       59.99       70.98      3.95 o
  19   3   7        1.02        2.83      1.00 o
  20   3   7        6.28        5.82      1.18 o
  21   3   7        1.03        0.47      1.04 o
  22   3   7        2.96        1.93      1.07 o
   1   4   7        5.04        4.43      1.39 o
   2   4   7       26.25       22.82      2.32 o
   3   4   7        0.47        0.39      1.31 o
   4   4   7       13.69       12.92      1.96 o
   5   4   7       31.61       32.66      2.55 o
   6   4   7       13.45       11.31      1.96 o
   7   4   7        6.57        5.77      2.95 o
   8   4   7       27.82       27.60      2.02 o
   9   4   7        7.51        9.19      1.94 o
  10   4   7        3.18        1.97      1.14 o
  11   4   7        3.09        0.77      1.42 o
  12   4   7        6.28        5.60      1.35 o
  13   4   7        4.29        5.23      1.33 o
  14   4   7        0.07       -1.02      1.11 o
  15   4   7        9.76        8.52      1.86 o
  16   4   7        4.58        7.38      1.53 o
  17   4   7       25.33       26.45      2.26 o
  18   4   7       15.18       15.27      1.98 o
   1   5   7        7.75        5.32      1.73 o
   2   5   7        7.88        3.99      1.50 o
   3   5   7        8.73        8.78      1.86 o
   4   5   7       26.93       23.53      2.55 o
   5   5   7        8.95       10.98      1.96 o
   6   5   7        1.79        1.49      1.50 o
   7   5   7        1.50        1.41      1.50 o
   8   5   7       14.58       16.05      2.20 o
   9   5   7        7.33        8.81      1.97 o
  10   5   7       18.79       20.52      2.43 o
  11   5   7        3.16        4.95      1.73 o
  12   5   7        5.60        3.87      1.73 o
  13   5   7       16.30       19.50      2.08 o
   0   0   8      107.40       99.15      5.25 o
   2   0   8       12.79       11.50      1.62 o
   4   0   8      113.55      100.40      6.24 o
   6   0   8      115.26      112.75      4.10 o
   8   0   8       21.09       17.52      1.81 o
  10   0   8       19.13       23.63      3.61 o
  12   0   8       16.00       13.79      3.28 o
  14   0   8       44.36       43.33      4.60 o
  16   0   8       11.28       17.07      3.61 o
  18   0   8       19.21       13.46      3.61 o
  20   0   8       18.51       19.04      4.27 o
  22   0   8       21.97       26.59      4.60 o
   0   1   8       31.35       31.32      4.27 o
   1   1   8        6.64        8.61      1.15 o
   2   1   8       21.07       20.28      2.06 o
   3   1   8       13.19       13.45      1.27 o
   4   1   8       14.34       12.31      1.44 o
   5   1   8       12.18       13.09      1.69 o
   6   1   8       28.68       31.60      2.02 o
   7   1   8       42.40       41.15      2.17 o
   8   1   8       20.52       20.77      1.74 o
   9   1   8       38.74       39.65      2.17 o
  10   1   8       17.79       18.86      1.74 o
  11   1   8        4.45        1.87      1.15 o
  12   1   8       16.74       18.03      1.78 o
  13   1   8       45.47       43.07      3.94 o
  14   1   8       33.50       38.65      6.24 o
  15   1   8       25.95       27.14      4.43 o
  16   1   8       19.44       22.91      4.92 o
  17   1   8       78.54       87.98      4.41 o
  18   1   8       55.14       62.32      6.24 o
  19   1   8       22.15       21.95      6.24 o
  20   1   8        2.61        5.12      5.58 o
  21   1   8        1.99        1.53      2.46 o
   0   2   8       43.09       41.36      3.94 o
   1   2   8       40.49       42.51      2.79 o
   2   2   8       17.91       18.34      2.54 o
   3   2   8       31.32       32.53      2.47 o
   4   2   8       21.97       21.34      2.01 o
   5   2   8       29.68       29.78      2.00 o
   6   2   8       20.04       17.97      1.76 o
   7   2   8        6.42        4.08      1.89 o
   8   2   8       50.40       53.44      2.51 o
   9   2   8       37.59       38.70      3.09 o
  10   2   8       11.03       16.92      1.68 o
  11   2   8        6.26        6.87      1.42 o
  12   2   8       23.55       25.22      2.07 o
  13   2   8       12.88       12.49      1.63 o
  14   2   8        7.65        9.24      1.59 o
  15   2   8       12.35       11.26      1.63 o
  16   2   8        5.85        4.85      2.61 o
  17   2   8        4.86        5.79      2.30 o
  18   2   8       17.04       13.43      2.55 o
  19   2   8        1.63        1.15      1.86 o
  20   2   8        1.61       -0.71      3.12 o
   0   3   8       36.90       32.83      3.61 o
   1   3   8        3.78        5.80      2.30 o
   2   3   8       36.77       38.63      4.60 o
   3   3   8       98.94      101.59      4.29 o
   4   3   8       66.82       65.71      3.46 o
   5   3   8       64.13       53.94      3.23 o
   6   3   8      126.74      123.04      3.78 o
   7   3   8       36.21       33.36      2.26 o
   8   3   8       24.31       21.88      1.95 o
   9   3   8        3.92        2.57      1.30 o
  10   3   8        2.44        1.90      1.30 o
  11   3   8       25.79       22.81      2.05 o
  12   3   8        1.61       -0.11      1.23 o
  13   3   8        5.15        4.33      1.44 o
  14   3   8        4.03        4.31      1.77 o
  15   3   8        5.43        6.75      1.59 o
  16   3   8       12.01       13.14      1.43 o
  17   3   8        7.38        8.58      1.35 o
  18   3   8        2.77        2.95      3.28 o
   0   4   8        0.76        3.61      2.30 o
   1   4   8        0.42        0.27      1.26 o
   2   4   8        3.49        1.81      1.39 o
   3   4   8        6.03        5.91      1.62 o
   4   4   8        0.15        0.27      1.26 o
   5   4   8       33.88       33.82      4.10 o
   6   4   8        4.38        6.65      1.97 o
   7   4   8       37.75       30.29      2.79 o
   8   4   8        8.71        9.58      2.30 o
   9   4   8        0.54        0.38      1.50 o
  10   4   8        1.38        1.01      1.34 o
  11   4   8        8.23        9.20      2.63 o
  12   4   8        0.10       -0.98      1.15 o
  13   4   8        7.74        9.20      1.68 o
   0   5   8        5.82        6.56      2.63 o
   1   5   8        4.97        3.37      1.73 o
   2   5   8        2.01        1.99      1.81 o
   3   5   8        4.00        4.57      1.73 o
   4   5   8        1.73        0.49      1.39 o
   2   0   9       15.94       18.97      3.28 o
   4   0   9       36.64       34.67      3.45 o
   6   0   9       49.58       49.24      4.27 o
   8   0   9       12.80       10.50      2.95 o
  10   0   9       75.10       80.76      5.91 o
  12   0   9       14.52       10.50      3.28 o
  14   0   9        1.87       -0.33      2.63 o
  16   0   9       38.55       40.05      5.25 o
   1   1   9       30.40       26.67      1.95 o
   2   1   9        4.79        5.03      1.25 o
   3   1   9       18.33       14.60      1.63 o
   4   1   9        3.00        2.74      1.19 o
   5   1   9       16.86       13.63      1.63 o
   6   1   9       10.67       14.61      1.68 o
   7   1   9       21.69       21.71      1.88 o
   8   1   9        3.80        2.09      2.35 o
   9   1   9        3.26        3.51      1.35 o
  10   1   9        4.98        5.58      1.86 o
  11   1   9       15.01        9.70      2.20 o
  12   1   9        2.27        4.27      2.09 o
  13   1   9        2.27        0.91      1.96 o
  14   1   9        1.73       -0.31      2.13 o
  15   1   9       18.60       23.01      3.02 o
  16   1   9       24.52       34.44      4.60 o
   1   2   9       21.08       19.51      2.32 o
   2   2   9       29.75       26.92      2.55 o
   3   2   9       10.29        8.60      1.86 o
   4   2   9       16.53       14.02      2.20 o
   5   2   9       26.71       22.83      2.12 o
   6   2   9       67.48       67.88      3.31 o
   7   2   9        4.09        2.41      1.33 o
   8   2   9       17.24       17.43      1.88 o
   9   2   9        2.51        2.79      1.35 o
  10   2   9       24.06       26.62      2.15 o
  11   2   9       10.16       10.38      1.98 o
  12   2   9       34.46       43.03      3.09 o
  13   2   9        5.53        3.67      1.55 o
  14   2   9       15.50       12.15      2.55 o
  15   2   9        3.32        8.50      2.43 o
   1   3   9        0.71       -0.15      1.97 o
   2   3   9        5.55        5.30      1.73 o
   3   3   9        3.32        3.17      1.73 o
   4   3   9       26.14       25.89      2.66 o
   5   3   9       19.43       10.97      2.09 o
   6   3   9       74.55       67.10      7.22 o
   7   3   9       12.34       10.41      2.09 o
   8   3   9        2.54        3.50      1.73 o
   9   3   9        4.55        3.24      1.73 o
  10   3   9        2.17        0.80      1.30 o
  11   3   9        4.86        4.50      1.43 o
   0   0  10        3.36        4.27      2.63 o
   2   0  10       32.43       25.28      3.61 o
   4   0  10       23.03       27.25      3.94 o
   6   0  10        7.45        8.53      2.95 o
   8   0  10        4.64        3.94      2.63 o
   0   1  10       29.22       31.19      3.94 o
   1   1  10       13.96       14.78      2.09 o
   2   1  10        0.07       -2.30      2.30 o
   3   1  10        4.72        3.48      1.97 o
   4   1  10        1.22        0.75      1.30 o
   5   1  10       13.19       15.18      1.88 o
   6   1  10       15.63       16.91      4.10 o
   7   1  10       27.53       25.25      2.89 o
   8   1  10       28.09       25.51      3.61 o
   0   2  10        9.20        9.19      3.28 o
   1   2  10        8.80        7.39      2.09 o
   2   2  10       35.62       36.63      3.02 o
   3   2  10        4.74        6.73      2.09 o
   4   2  10        2.73        2.47      1.73 o
 
